# Supplementary material for: Sulfur Cycling and Life Strategies in Successional Biocrusts Link to Biomass Carbon in Dryland Ecosystems
Source: Microorganisms. 2025 Nov 14;13(11):2594. doi: 10.3390/microorganisms13112594 (PMC12654827; doi:10.3390/microorganisms13112594)
Supplement: Supplementary file 1 [file microorganisms-13-02594-s001.zip]

Archive with 3 entries (2 files):
- microorganisms-3899592-supplementary/
- microorganisms-3899592-supplementary/Supplementary Figure.pdf
- microorganisms-3899592-supplementary/Supplementary Table.xlsx
