# Supplementary material for: Sulfur Cycling and Life Strategies in Successional Biocrusts Link to Biomass Carbon in Dryland Ecosystems
Source: Microorganisms. 2025 Nov 14;13(11):2594. doi: 10.3390/microorganisms13112594 (PMC12654827; doi:10.3390/microorganisms13112594)
Supplement: Supplementary file 1 [file microorganisms-13-02594-s001.zip › microorganisms-3899592-supplementary/Supplementary Table.xlsx]

## Sheet: Supplementary Table S1
Supplementary Table 1 The corresponding relationship of pathways, genes, and KEGG Orthology (KO) number in the sulfur cycle, as well as the variance results across different successional stages.
Reaction number in Figure 1	Pathway Name	Key Genes (Marker Genes)	KO Numbers	Description	Level_1	Level_2	Level_3	Reaction	A_mean±SD	C_mean±SD	G_mean±SD	M_mean±SD	F	p	η²	Significant Pairs (Tukey HSD)
①	Sulfide oxidation	fccB	K17229	fccB; sulfide dehydrogenase [flavocytochrome c] flavoprotein chain [EC:1.8.2.3]	Sulfur metabolism	Sulfide/Thiosulfate/Sulfur/Sulfite oxidation	Sulfide oxidation	Sulfide => Sulfur	0.55±0.31	1.04±0.50	1.23±0.47	0.29±0.22	1.78	0.162	0.1	-
①	Sulfide oxidation	fccA	K17230	fccA; cytochrome subunit of sulfide dehydrogenase	Sulfur metabolism	Sulfide/Thiosulfate/Sulfur/Sulfite oxidation	Sulfide oxidation	Sulfide => Sulfur	0.15±0.21	0.57±0.44	0.45±0.34	0.35±0.32	2.39	0.078	0.13	-
①	Sulfide oxidation	fccAB	K17229,K17230	fccB;fccA	Sulfur metabolism	Sulfide/Thiosulfate/Sulfur/Sulfite oxidation	Sulfide oxidation	Sulfide => Sulfur	0.35±0.24	0.80±0.31	0.84±0.33	0.32±0.24	2.23	0.095	0.12	-
①	Sulfide oxidation	sqr	K17218	sqr; sulfide:quinone oxidoreductase [EC:1.8.5.4]	Sulfur metabolism	Sulfide/Thiosulfate/Sulfur/Sulfite oxidation	Sulfide oxidation	Sulfide => (Sulfide)n-1	85.21±27.61	83.33±17.89	73.57±16.70	78.87±19.79	0.86	0.47	0.07	-
②	Sulfur oxidation	sdo	K17725	sdo; ethe1 sulfur dioxygenase [EC:1.13.11.18]	Sulfur metabolism	Sulfide/Thiosulfate/Sulfur/Sulfite oxidation	Sulfur oxidation	S(0) => Sulfite	0.32±0.16	0.43±0.39	0.42±0.45	0.18±0.14	1.91	0.139	0.11	-
③	Thiosulfate oxidation	tsdA	K19713	tsdA; tetrathionateforming diheme cytochrome c thiosulfate dehydrogenase (reversible)	Sulfur metabolism	Sulfide/Thiosulfate/Sulfur/Sulfite oxidation	Thiosulfate oxidation	Thiosulfate => Tetrathionate	10.47±4.21	9.37±2.83	8.41±2.32	11.13±1.84	2.77	0.051	0.15	-
③	Thiosulfate oxidation	doxD	K16937	doxD; thiosulfate dehydrogenase (quinone) large subunit [EC:1.8.5.2]	Sulfur metabolism	Sulfide/Thiosulfate/Sulfur/Sulfite oxidation	Thiosulfate oxidation	Thiosulfate => Tetrathionate	53.85±6.24	75.60±15.65	69.68±14.85	62.95±13.37	2.65	0.058	0.14	-
④	Disproportionation	tst	K01011	tst, MPST, sseA; thiosulfate/3-mercaptopyruvate sulfurtransferase [EC:2.8.1.1 2.8.1.2] rhodanese	Sulfur metabolism	Polysulfide/Thiosulfate/Tetrathionate/Sulfur reduction - disproportionation	Disproportionation	Thiosulfate => Sulfite	731.29±67.29	699.77±49.20	685.40±40.13	610.66±54.96	3.06	0.036	0.16	A-M, C-M
④	Disproportionation	glpE	K02439	glpE; thiosulfate sulfurtransferase [EC:2.8.1.1] rhodanese	Sulfur metabolism	Polysulfide/Thiosulfate/Tetrathionate/Sulfur reduction - disproportionation	Disproportionation	Thiosulfate => Sulfite	0.13±0.09	0.30±0.26	0.36±0.28	0.36±0.27	1.43	0.246	0.08	-
⑤	Thiosulfate oxidation	soxA	K17222	soxA; L-cysteine S-thiosulfotransferase [EC:2.8.5.2]	Sulfur metabolism	Sulfide/Thiosulfate/Sulfur/Sulfite oxidation	Thiosulfate oxidation	thiosulfate => sulfate	29.05±8.93	33.68±5.03	41.41±7.93	39.88±6.13	2.74	0.052	0.15	-
⑤	Thiosulfate oxidation	soxX	K17223	soxX; L-cysteine S-thiosulfotransferase [EC:2.8.5.2]	Sulfur metabolism	Sulfide/Thiosulfate/Sulfur/Sulfite oxidation	Thiosulfate oxidation	thiosulfate => sulfate	17.98±5.31	20.10±3.52	26.13±6.55	24.86±6.43	2.15	0.106	0.12	-
⑤	Thiosulfate oxidation	soxY	K17226	soxY; sulfur-oxidizing protein SoxY	Sulfur metabolism	Sulfide/Thiosulfate/Sulfur/Sulfite oxidation	Thiosulfate oxidation	thiosulfate => sulfate	37.49±9.98	39.06±6.89	49.53±9.41	41.41±6.64	4.52	0.007	0.22	A-G, C-G
⑤	Thiosulfate oxidation	soxZ	K17227	soxZ; sulfur-oxidizing protein SoxZ	Sulfur metabolism	Sulfide/Thiosulfate/Sulfur/Sulfite oxidation	Thiosulfate oxidation	thiosulfate => sulfate	18.25±10.64	21.37±6.39	26.78±6.61	26.71±6.31	9.19	<0.001	0.37	A-G, A-M, C-G
⑤	Thiosulfate oxidation	soxB	K17224	soxB; S-sulfosulfanyl-L-cysteine sulfohydrolase [EC:3.1.6.20]	Sulfur metabolism	Sulfide/Thiosulfate/Sulfur/Sulfite oxidation	Thiosulfate oxidation	thiosulfate => sulfate	10.51±4.05	12.94±2.56	16.11±4.97	18.82±4.56	1.65	0.188	0.09	-
⑤	Thiosulfate oxidation	soxC	K17225	soxC; sulfane dehydrogenase subunit SoxC	Sulfur metabolism	Sulfide/Thiosulfate/Sulfur/Sulfite oxidation	Thiosulfate oxidation	thiosulfate => sulfate	19.68±7.75	27.51±4.35	29.91±4.55	29.60±4.80	1.32	0.279	0.08	-
⑥	Sulfite oxidation	sorA	K05301	sorA; sulfite dehydrogenase (cytochrome) subunit A	Sulfur metabolism	Sulfide/Thiosulfate/Sulfur/Sulfite oxidation	Sulfite oxidation	Sulfite => Sulfate	0.22±0.17	0.08±0.09	0.09±0.10	0.24±0.23	0.71	0.551	0.05	-
⑥	Sulfite oxidation	soeA	K21307	soeA; sulfite dehydrogenase (quinone) subunit SoeA [EC:1.8.5.6]	Sulfur metabolism	Sulfide/Thiosulfate/Sulfur/Sulfite oxidation	Sulfite oxidation	Sulfite => Sulfate	69.22±12.48	75.53±17.45	78.97±17.36	54.85±10.87	7.72	<0.001	0.33	A-M, C-M, G-M
⑥	Sulfite oxidation	soeB	K21308	soeB; sulfite dehydrogenase (quinone) subunit SoeB	Sulfur metabolism	Sulfide/Thiosulfate/Sulfur/Sulfite oxidation	Sulfite oxidation	Sulfite => Sulfate	21.96±2.09	25.63±3.61	25.51±3.86	17.95±2.36	1.86	0.148	0.1	-
⑥	Sulfite oxidation	soeC	K21309	soeC; sulfite dehydrogenase (quinone) subunit SoeC	Sulfur metabolism	Sulfide/Thiosulfate/Sulfur/Sulfite oxidation	Sulfite oxidation	Sulfite => Sulfate	18.88±4.26	23.12±3.02	24.43±5.58	17.24±2.68	2.89	0.044	0.15	C-M, G-M
⑦	Assimilatory sulfate reduction	cysH	K00390	cysH; phosphoadenosine phosphosulfate reductase [EC:1.8.4.8 1.8.4.10]	Sulfur metabolism	Assimilatory sulfate reduction	Assimilatory sulfate reduction	sulfate => H2S	358.64±27.89	330.35±26.46	321.66±12.21	336.97±28.13	2.31	0.087	0.13	-
⑧	Dissimilatory sulfate reduction or sulfide oxidation	aprA	K00394	aprA; adenylylsulfate reductase, subunit A [EC:1.8.99.2]	Sulfur metabolism	Dissimlatory sulfate reduction and oxidation	Dissimilatory sulfate reduction or sulfide oxidation	sulfate <=> H2S	0.72±0.41	0.69±0.33	1.26±1.06	4.83±3.15	3.62	0.019	0.18	A-M, C-M, G-M
⑧	Dissimilatory sulfate reduction or sulfide oxidation	aprB	K00395	aprB; adenylylsulfate reductase, subunit B [EC:1.8.99.2]	Sulfur metabolism	Dissimlatory sulfate reduction and oxidation	Dissimilatory sulfate reduction or sulfide oxidation	sulfate <=> H2S	0.33±0.27	0.45±0.38	0.74±0.50	3.06±2.18	3.19	0.031	0.17	A-M, C-M
⑨	Assimilatory sulfate reduction	cysJ	K00380	cysJ; sulfite reductase (NADPH) flavoprotein alpha-component [EC:1.8.1.2]	Sulfur metabolism	Assimilatory sulfate reduction	Assimilatory sulfate reduction	sulfate => H2S	92.59±21.09	102.48±17.75	114.85±24.98	132.79±33.94	3.4	0.024	0.17	A-M
⑨	Assimilatory sulfate reduction	cysI	K00381	cysI; sulfite reductase (NADPH) hemoprotein beta-component [EC:1.8.1.2]	Sulfur metabolism	Assimilatory sulfate reduction	Assimilatory sulfate reduction	sulfate => H2S	231.15±104.32	272.37±56.07	277.52±46.03	292.86±52.45	5.12	0.004	0.24	A-M
⑨	Assimilatory sulfate reduction	sir	K00392	sir; sulfite reductase (ferredoxin) [EC:1.8.7.1]	Sulfur metabolism	Assimilatory sulfate reduction	Assimilatory sulfate reduction	sulfate => H2S	403.79±43.43	313.23±43.63	304.71±49.21	309.60±50.95	2.89	0.044	0.15	A-C, A-G
⑩	Dissimilatory sulfate reduction or sulfide oxidation	dsrA	K11180	dsrA; dissimilatory sulfite reductase alpha subunit [EC:1.8.99.5]	Sulfur metabolism	Dissimlatory sulfate reduction and oxidation	Dissimilatory sulfate reduction or sulfide oxidation	sulfate <=> H2S	0.00±0.00	0.00±0.00	0.00±0.00	0.00±0.00	1	0.4	0.06	-
⑪	Dissimilatory sulfate reduction or sulfide oxidation	asrB	K16951	asrB; anaerobic sulfite reductase subunit B	Sulfur metabolism	Dissimilatory sulfate reduction	Dissimilatory sulfate reduction or sulfide oxidation	Sulfite => Sulfide	0.00±0.00	0.10±0.34	0.00±0.00	0.13±0.35	1	0.4	0.06	-
⑪	Dissimilatory sulfate reduction or sulfide oxidation	dsrC	K11179	dsrC; tusE sulfurtransferase tRNA 2-thiouridine synthesizing protein E [EC:2.8.1.-]	Sulfur metabolism	Dissimilatory sulfate reduction	Dissimilatory sulfate reduction or sulfide oxidation	Sulfite => Sulfide	0.05±0.15	0.12±0.32	0.00±0.00	0.04±0.12	0.67	0.574	0.04	-
⑫	Tetrathionate reduction	ttrA	K08357	ttrA; tetrathionate reductase subunit A	Sulfur metabolism	Polysulfide/Thiosulfate/Tetrathionate/Sulfur reduction - disproportionation	Tetrathionate reduction	Tetrathionate => Thiosulfate	0.00±0.00	0.00±0.00	0.00±0.00	0.00±0.00	1	0.4	0.06	-
⑫	Tetrathionate reduction	ttrB	K08358	ttrB; tetrathionate reductase subunit B	Sulfur metabolism	Polysulfide/Thiosulfate/Tetrathionate/Sulfur reduction - disproportionation	Tetrathionate reduction	Tetrathionate => Thiosulfate	0.18±0.22	0.46±0.33	0.32±0.24	0.28±0.24	1	0.4	0.06	-
⑫	Tetrathionate reduction	ttrC	K08359	ttrC; tetrathionate reductase subunit C	Sulfur metabolism	Polysulfide/Thiosulfate/Tetrathionate/Sulfur reduction - disproportionation	Tetrathionate reduction	Tetrathionate => Thiosulfate	0.00±0.00	0.00±0.00	0.00±0.00	0.00±0.00	1	0.4	0.06	-
⑬	Thiosulfate disproportionation	phsA	K08352	phsA, psrA; thiosulfate reductase / polysulfide reductase chain A [EC:1.8.5.5]	Sulfur metabolism	Polysulfide/Thiosulfate/Tetrathionate/Sulfur reduction - disproportionation	Thiosulfate disproportionation	Thiosulfate => sulfide	0.31±0.27	0.71±0.49	0.88±0.45	0.54±0.40	2.36	0.082	0.13	-
⑬	Thiosulfate disproportionation	phsC	K08354	phsC; thiosulfate reductase cytochrome b subunit	Sulfur metabolism	Polysulfide/Thiosulfate/Tetrathionate/Sulfur reduction - disproportionation	Thiosulfate disproportionation	Thiosulfate => sulfide	0.02±0.08	0.02±0.08	0.00±0.00	0.02±0.05	1	0.4	0.06	-
⑮	Cysteine biosynthesis	cysK	K01738	cysK; cysteine synthase [EC:2.5.1.47]	Sulfur metabolism	Cysteine biosynthesis	Cysteine biosynthesis	Cysteine biosynthesis, serine => cysteine	772.62±112.56	803.82±50.52	789.74±36.52	775.52±50.53	1.47	0.234	0.08	-
⑯	sulfur mineralization	metC	K01760	metC; sulfur mineralization	Sulfur metabolism	sulfur mineralization	sulfur mineralization	aspartate => homoserine => methionine	169.39±47.28	159.30±33.83	195.00±29.98	204.12±41.64	1.95	0.133	0.11	-
⑰	DMS oxidation	tmm	K18277	tmm; trimethylamine monooxygenase [EC:1.14.13.148]	Sulfur metabolism	DMS oxidation	DMS oxidation	DMS -> DMSO	6.65±1.62	7.63±2.23	8.12±2.89	7.06±1.89	2.41	0.077	0.13	-
⑱	DMSO reduction	dmsB	K00184	dmsB; dimethyl sulfoxide reductase iron-sulfur subunit	Sulfur metabolism	DMSO reduction	DMSO reduction	DMSO + 2H+ 2e => DMSulfide + H2O	318.65±73.10	415.75±76.82	379.93±123.29	428.80±118.43	1.85	0.15	0.1	-
⑱	DMSO reduction	dmsC	K00185	dmsC; dimethyl sulfoxide reductase membrane subunit	Sulfur metabolism	DMSO reduction	DMSO reduction	DMSO + 2H+ 2e => DMSulfide + H2O	225.54±58.08	287.84±72.14	251.68±109.43	262.57±97.94	2.19	0.1	0.12	-
⑱	DMSO reduction	dmsA	K07306	dmsA; anaerobic dimethyl sulfoxide reductase subunit A [EC:1.8.5.3]	Sulfur metabolism	DMSO reduction	DMSO reduction	DMSO + 2H+ 2e => DMSulfide + H2O	0.24±0.23	0.90±0.43	1.27±1.39	0.97±0.53	1	0.4	0.06	-
⑱	DMSO reduction	dmsB	K07307	dmsB; anaerobic dimethyl sulfoxide reductase subunit B	Sulfur metabolism	DMSO reduction	DMSO reduction	DMSO + 2H+ 2e => DMSulfide + H2O	318.65±73.10	415.75±76.82	379.93±123.29	428.80±118.43	1.85	0.15	0.1	-
⑱	DMSO reduction	dmsC	K07308	dmsC; anaerobic dimethyl sulfoxide reductase subunit C	Sulfur metabolism	DMSO reduction	DMSO reduction	DMSO + 2H+ 2e => DMSulfide + H2O	225.54±58.08	287.84±72.14	251.68±109.43	262.57±97.94	2.19	0.1	0.12	-

## Sheet: Supplementary Table S2
Supplementary Table 2 The corresponding relationship between the main metabolic genes and pathways in this study.
Pathway Type	Gene name	Pathway	15A1	15A2	15A3	16A	17A	18A1	18A2	18A3	18A4	18A5	18A6	18A7	18A8	15C1	15C2	15C3	16C1	16C2	17C1	17C2	18C1	18C2	18C3	18C4	18C5	18C6	18C7	18C8	15G1	15G2	15G3	16G	17G	18G1	18G2	18G3	18G4	18G5	18G6	18G7	18G8	15M1	15M2	15M3	16M	17M	18M1
C Cycle	PflD	Formate fermentation	38.3089	40.4713	31.4884	14.8596	34.7214	15.8256	19.152	18.8219	15.8474	53.9659	48.9044	42.9157	46.8207	15.6357	15.247	14.7027	23.7833	10.7534	15.2062	12.8741	14.1096	14.1376	16.8597	14.4206	20.7923	20.4728	20.1744	21.3726	12.7037	11.1935	12.6726	5.80874	7.82123	10.5333	11.5721	9.63834	11.2234	18.9614	13.8057	17.2055	21.6615	18.4927	20.4249	22.4526	50.535	26.9488	24.9262
C Cycle	Ack	Acetate fermentation	210.815	211.208	207.104	274.028	327.631	297.058	291.745	304.118	300.717	316.547	303.251	311.969	313.395	259.32	254.407	243.396	287.328	306.16	305.65	313.774	326.611	306.846	311.653	321.241	315.232	316.808	318.693	314.544	266.604	277.364	273.487	307.829	291.166	308.7	306.59	310.527	308.391	293.894	289.814	289.448	294.18	263.619	250.081	261.273	289.987	272.612	279.963
C Cycle	Pct	Propionate fermentation	93.1341	96.8107	101.27	108.407	70.1689	177.865	172.886	173.731	171.692	99.9928	105.34	116.3	110.136	106.35	113.293	107.605	73.4078	101.665	79.5638	100.403	206.491	202.149	198.104	207.53	118.577	118.976	123.978	140.539	104.577	106.283	99.4852	128.553	135.418	219.579	224.607	212.479	219.019	139.677	114.119	117.256	145.163	34.8356	37.6808	42.0281	75.9917	77.9684	114.124
C Cycle	Ldh	Lactate fermentation	102.454	96.4602	97.6118	116.098	95.047	66.7171	65.5978	64.9866	69.2246	140.134	136.82	120.618	118.633	124.888	116.87	131.054	162.96	126.868	165.014	121.394	91.7404	94.846	99.763	93.6296	117.621	122.064	120.119	115.394	140.438	142.558	137.928	113.574	95.3296	81.0257	83.8191	82.0621	74.4389	104.07	117.266	111.257	99.9001	159.385	152.488	147.098	88.3961	97.2984	87.2556
C Cycle	Adh	Ethanol fermentation	71.0138	77.3748	79.4681	141.591	82.7605	220.752	220.117	206.729	211.872	101.978	113.842	125.655	121.955	101.965	112.295	110.98	115.516	148.776	117.602	132.624	143.294	147.941	143.59	150.766	128.326	121.783	122.122	126.636	108.582	104.701	100.908	151.372	153.762	151.349	144.907	156.736	147.114	153.881	134.1	135.886	144.09	67.6889	70.6218	77.346	139.124	124.886	148.984
C Cycle	RbcL	Calvin-Benson-Bassham (CBB) Cycle	148.608	143.145	138.118	172.18	233.766	124.635	131.651	137	122.616	309.859	285.227	252.214	254.021	105.643	112.426	98.2294	91.4417	101.205	98.4314	98.9759	139.258	125.373	131.008	128.502	146.774	135.789	140.915	150.162	97.6755	99.7832	100.884	152.132	139.61	157.964	154.161	146.307	153.402	215.067	164.519	167.105	198.17	84.881	83.7447	88.3955	75.0321	78.0608	112.531
C Cycle	Mcr	3-Hydroxypropionate Bicycle (3HP)	3.79511	2.77253	3.37409	5.78905	6.40032	0.571563	0.583477	0.904658	0.497165	8.75344	7.42437	5.82116	6.22282	0.16972	0.428664	0.182108	0.35779	0.575217	0.579317	1.69173	0	0.225311	0.124573	0	0.12961	0.252265	0.308302	0.184573	0.184015	0.177466	0.198125	0.684278	0.249498	0	0.069313	0.0738986	0.136474	0.141234	0.437713	0	0.167488	0.196353	0	0	0.0772897	0.13341	0.262825
C Cycle	Hpcd	3-Hydroxypropionate/4-Hydroxybutyrate (3HP4HB) Cycle	2.19636	2.4705	1.52247	1.28677	0.580155	2.2432	2.60043	2.31826	2.16951	2.12153	2.52301	3.58879	3.86728	5.58075	7.81021	5.7181	2.04899	2.44539	3.82001	2.23674	7.20956	7.34024	7.43917	6.52086	4.35969	3.92475	5.00756	4.51488	2.823	2.07991	2.8253	1.09259	1.74162	3.60788	4.56264	4.58672	3.68999	2.56256	3.07955	2.59901	2.85206	1.08263	1.69543	0.713546	1.41999	3.08357	5.1313
C Cycle	AclB	Reductive Tricarboxylic Acid (rTCA) Cycle	0.275452	0.117398	0.142024	0	0	0.113076	0.337473	0.0447143	0.0764238	0	0	0.0661116	0.138408	0	0	0.0947544	0.106822	0.28765	0	0	0.0227323	0.12181	0.059639	0.117725	0	0	0	0.0237511	0	0	0	0.0782357	0	0.0948292	0	0	0	0.0324058	0	0.0319384	0.0683113	0.116383	0.223834	0.286113	0.127301	0	0.348871
C Cycle	AbfD	Dicarboxylate/4-Hydroxybutyrate (DC4HB) Cycle	28.1231	29.2675	29.2861	18.7986	17.0389	26.5913	27.4735	27.7678	27.2304	25.5622	25.8799	31.4851	30.5864	28.2252	31.0571	25.2907	21.5502	24.6459	30.232	25.9448	37.7731	41.3172	37.594	38.7461	31.806	32.5969	33.4334	33.7297	23.2978	23.8207	25.9711	26.9042	24.5837	40.7918	38.9794	37.719	41.6603	32.6875	33.2777	34.9902	35.0444	20.6259	21.074	25.9402	32.4731	33.2837	39.6298
C Cycle	PmoA	CH4 oxidation	0.535958	0.784836	0.999411	1.32963	0.509851	1.70765	2.13989	2.53218	1.92539	1.55543	1.84412	1.99934	1.88317	0.672623	1.48739	1.56781	1.37867	2.37108	2.14332	1.4609	3.8953	3.71118	5.88631	4.15905	1.09356	1.12473	1.1691	1.68862	2.38148	0.818576	1.25639	0.983344	1.1056	1.86114	1.79964	3.18413	2.69019	1.30675	0.552532	1.26305	1.40272	0.44193	1.49918	1.67237	0.617563	1.00036	2.15151
C Cycle	CoxL	CO oxidation	922.349	948.872	983.994	731.43	605.859	1258.19	1265.24	1259.74	1268.22	891.911	947.683	1009.81	961.014	1031.25	1010.35	1099.79	683.917	931.009	706.663	823.728	1347.93	1332.2	1312.48	1356.18	974.234	917.141	956.517	1016.37	990.679	1009.8	988.744	1005.87	989.877	1481.9	1500.01	1455.03	1502.83	1190.82	1111.46	1146.92	1220.09	894.52	865.66	953.671	979.963	893.551	1268.58
C Cycle	HyaB	H2 oxidation	75.8378	84.9226	89.1835	17.7662	18.5904	80.998	80.8928	73.3127	83.7846	36.9968	40.7401	54.2654	47.899	107.133	119.822	141.826	51.0887	127.364	72.5211	71.4849	109.209	125.609	117.421	112.782	75.9965	70.805	79.074	76.0198	100.957	113.462	130.483	147.589	107.541	132.223	139.153	131.795	129.55	82.7379	87.5179	94.863	81.4526	192.388	215.55	195.591	55.1388	63.4106	88.9825
N Cycle	NifH	Nitrogen fixation	0.777352	0.601038	0.529053	2.15792	0.869883	1.17334	0.733894	0.99917	0.723136	2.18514	2.56807	1.75437	2.03672	9.16302	8.42932	7.35622	31.6104	10.3762	47.4252	15.0358	13.5926	11.8475	12.9224	11.8535	24.2357	22.5112	21.7439	26.3823	6.2791	4.80915	5.78363	3.24925	2.34945	6.84766	7.47422	8.83284	7.79255	10.2589	5.82714	6.11241	7.87785	0.356247	0.388082	0.705571	3.14769	2.53531	1.38072
N Cycle	AmoC	Ammoxidation	4.03366	4.73383	2.31554	8.42816	1.49405	4.78712	4.66608	4.55565	4.65626	2.22946	2.00549	3.48632	3.96759	2.13	3.17613	2.39603	2.58027	4.76762	4.09992	3.00979	8.31012	8.20442	7.92837	8.95446	2.65843	2.69959	4.13298	4.44349	3.60081	1.25457	2.09999	1.76582	2.0483	3.98827	3.60782	5.07879	4.00118	1.56663	1.59541	1.21877	1.85178	2.36417	1.98072	1.58291	1.45369	1.74408	5.70483
N Cycle	Hao	Hydroxylamine oxidation	0.0572539	0	0.076444	0.70956	0.109865	0.746648	0.872528	0.418849	0.582551	0.376847	0.501118	0.536682	0.218316	0	0.135488	0	0	0	0.110553	0	0	0.0809846	0.0898661	0.0237786	0	0	0.186299	0.0905979	0	0	0	0	0	0	0.0351002	0	0	0	0	0.0406095	0	0	0	0	0	0	0
N Cycle	NxrA	Nitrate reduction/Nitrite oxidation	57.9933	57.4978	60.3266	31.2454	21.4482	79.6211	76.2046	81.5682	75.6429	45.7989	45.4069	40.071	43.9292	24.2549	22.7866	27.4491	28.245	21.041	17.7361	24.5578	41.6134	40.1612	40.8895	45.9729	24.1723	25.1444	21.842	23.7636	36.1493	36.9419	33.8464	19.39	17.2523	34.5066	36.5066	34.1958	38.7706	34.8655	18.0467	20.7713	35.9005	30.8186	29.0675	33.5592	61.2593	37.0038	51.0303
N Cycle	NapA	Dissimilatory Nitrate to Ammonium (DNRA)	30.2174	26.601	27.1835	39.5652	20.7074	17.3943	20.377	19.5647	17.6749	43.5753	48.7418	34.3821	39.9191	16.176	14.547	12.8574	18.7772	14.5628	20.4192	15.1772	20.9996	24.6654	21.1409	20.4336	30.6607	33.18	34.6085	34.3791	15.0833	13.3537	13.5194	7.17429	8.60415	17.3927	17.4573	17.682	18.4472	21.5165	17.4087	18.1087	20.275	15.5648	14.7878	14.145	19.9228	17.73	35.014
N Cycle	NrfA	Dissimilatory Nitrite to Ammonium (DNiRA)	38.2959	36.6165	34.3015	58.6421	34.5644	22.915	21.0653	22.8209	20.709	48.6066	52.0777	41.7802	47.4809	95.7604	89.2199	101.209	128.441	86.3684	120.109	91.4729	70.3645	78.1313	81.0334	75.2132	118.984	127.352	120.709	111.577	125.334	130.551	129.267	80.1751	67.1951	53.944	55.4913	55.2959	49.4863	71.3858	94.9222	92.424	72.3641	106.384	113.601	103.052	75.3858	87.9102	80.9235
N Cycle	NirB	Dissimilatory Nitrite to Ammonium (DNiRA)	308.379	322.498	311.059	425.812	490.219	778.582	762.895	756.595	768.647	599.395	585.545	544.497	555.203	176.592	181.459	181.092	217.203	211.487	192.805	175.762	265.508	267.498	273.656	269.251	235.115	221.995	225.06	250.842	154.162	156.306	141.747	205.523	194.096	282.823	277.328	273.836	284.574	254.217	218.175	216.445	266.17	230	236.512	238.978	309.525	381.572	388.853
N Cycle	NasA	Assimilatory Nitrate to Ammonium (ANRN)	95.097	93.7263	93.2479	177.384	130.047	366.63	355.877	344.627	372.017	158.495	174.244	186.533	185.486	86.9341	76.1528	88.7903	121.546	134.159	124.109	103.66	123.407	123.736	115.012	116.816	112.072	114.673	110.403	114.746	80.6826	80.3088	82.9885	128.657	138.852	141.816	148.464	137.095	143.922	142.431	124.365	131.044	146.346	113.314	127.389	133.057	208.629	257.224	215.319
N Cycle	NarB	Assimilatory Nitrate to Ammonium (ANRN)	101.741	98.5764	93.5725	189.399	309.908	55.3232	58.8208	80.6492	53.299	472.981	417.266	308.891	331.697	82.6816	64.6012	45.2295	99.7873	75.3636	91.244	102.164	86.6164	77.5073	87.2748	77.8907	140.397	125.417	122.838	142.994	48.2901	40.1856	47.6155	39.7312	50.4434	58.5093	61.7445	64.8008	62.5798	86.4531	63.9637	61.5093	86.6053	25.0494	25.9891	19.9273	40.5926	61.6906	37.8646
N Cycle	NirA	Assimilatory Nitrite to Ammonium (ANiRA)	173.08	154.897	153.541	347.221	548.342	133.769	131.456	157.098	127.227	499.292	461.698	401.096	424.281	162.958	168.034	142.33	150.045	154.968	174.115	172.885	203.934	197.541	191.318	198.626	231.036	222.822	218.975	247.504	142.718	130.356	141.508	123.077	128.837	178.505	179.41	183.444	183.623	151.195	135.167	139.252	152.267	64.2285	61.9308	65.7407	85.0969	106.36	92.8882
N Cycle	NirK	Denitrification	47.4518	44.7714	51.8818	39.0456	34.3911	40.157	43.3281	41.547	41.9248	41.12	46.7195	45.521	42.1513	46.5684	49.6929	52.7425	40.7128	32.0331	36.4293	37.3078	40.0072	41.276	43.0593	43.3326	38.4438	36.3496	38.7022	38.7631	47.6256	39.9182	43.1635	34.2754	22.5351	32.5478	32.6136	30.6602	31.4794	27.7922	32.9049	31.2706	26.9992	31.713	32.9066	32.9354	41.7169	33.5858	45.4378
N Cycle	NirS	Denitrification	0.284149	0	0.556258	0.65804	0.267428	1.20873	1.1498	1.09967	1.03191	0.665355	0.357742	0.376331	0.558276	0.210246	0.104793	0.206254	0.328831	0.314942	1.14709	0.402387	0.536248	0.538662	0.700983	0.555792	0.43456	0.361999	0.176236	0.079368	0.326917	0.314862	0.792419	0.720138	0	0.600713	0.414905	0.526359	0.592037	0.619086	1.37513	0.668795	0.975381	0	0.230902	0.251221	1.78263	0.475346	0.664369
N Cycle	NorB	Denitrification	61.1126	55.8801	51.4284	46.6439	34.6494	35.383	35.8262	39.0676	35.3082	61.6738	70.0009	49.3949	53.4901	66.895	69.9318	66.765	69.6815	48.0006	72.4145	60.5718	61.8152	63.8907	64.1064	66.3518	70.7657	79.4049	78.363	79.9394	65.488	62.4758	63.9068	30.6607	43.261	59.5986	60.6196	54.9063	55.3004	47.7219	44.0182	47.5607	54.05	23.1284	24.3672	24.1651	91.4396	49.5819	67.7914
N Cycle	NosZ	Denitrification	21.4495	18.2079	15.4147	8.57295	8.10456	10.2262	10.7177	11.0685	14.2892	14.7491	17.2731	11.5315	12.7501	13.5206	12.2934	11.9536	19.9198	12.9746	19.0293	17.131	15.4103	12.7782	13.807	15.684	16.0717	16.3908	14.7378	15.4427	14.5677	15.2111	13.5315	12.571	6.51843	9.53301	10.5092	10.1488	8.86914	12.7768	15.2719	16.2766	14.9227	11.6784	11.8093	10.9486	25.2334	27.9047	17.0681
N Cycle	GlnA	Nitrogen assimilation	2371.96	2375.14	2495.66	1624.66	1536.44	2103.37	2077.65	2092.77	2124.9	1908.93	1948.43	2024.06	2002.98	2341.97	2312.36	2488.45	1743.19	1724.2	1584.59	1645.3	2192.43	2231.61	2241.87	2205.06	1938.54	1903.06	1924.06	1930.74	2318.58	2311.37	2348.72	1703.41	1655.11	2293.12	2316.73	2280.7	2264.24	2029.04	2045.69	2055.81	2059.87	2317.12	2252.66	2245.97	1763.7	1743.87	2248.53
N Cycle	UreC	Nitrogen mineralization	293.413	291.497	290.035	375.72	449.095	333.274	337.076	355.598	335.678	459.297	454.439	408.569	418.606	231.726	227.575	226.761	252.539	236.607	263.138	257.433	358.294	329.031	336.941	353.967	299.774	286.486	293.315	330.802	244.925	225.983	232.102	226.459	233.188	354.866	356.301	338.521	355.532	313.127	247.588	260.978	310.769	192.844	188.291	196.998	272.698	295.513	354.682
S Cycle	Sqr	Sulfide oxidation	63.7989	66.8824	66.1825	55.8299	72.1852	122.294	125.052	117.256	125.726	120.11	127.149	113.942	114.711	66.8191	66.4574	75.5782	107.693	79.9041	85.7916	80.6031	102.261	103.266	102.445	106.362	71.877	70.148	70.0666	76.212	60.589	52.0594	60.0433	77.1682	57.5255	94.487	91.1896	97.6481	90.9969	60.341	59.1191	69.4101	63.6509	61.9188	64.4835	64.7514	97.6389	72.0216	107.559
S Cycle	Fccb	Sulfide oxidation	0.666562	1.03529	0.392095	0	0	0.388696	0.550614	0.323829	0.704608	0.311908	0.614273	0.347269	0.974324	0.875414	0.860339	0.555008	1.2953	0.937304	0.140086	0.698063	1.33224	1.8023	1.51427	1.1298	1.23923	0.495761	0.649526	0.576615	0.730133	0.557568	1.11727	1.54502	1.58722	1.36916	1.51866	2.21123	1.51261	1.15817	1.37318	1.72478	1.25163	0	0.218708	0	0.482191	0.472263	0.473629
S Cycle	Sdo	Sulfur dioxygenase	0.293725	0.597913	0.160682	0.535508	0.389985	0.259366	0.109654	0.352249	0.105328	0.324184	0.320133	0.445163	0.276695	0.171717	1.29002	0.308889	0.788296	0.423717	0.406661	0.573217	0.180119	0.0676202	0.075036	0.0854608	0.350788	0.126844	0.537011	0.233467	0.462201	0.466931	1.6075	0.694791	0	0.286347	0	0.0729326	0.147064	0.277142	0.0557854	0.285818	0.532292	0	0.195588	0.26975	0.411399	0.355053	0.119523
S Cycle	SoeA	Sulfite oxidation	53.9433	59.2993	54.5436	56.49	49.8728	81.3905	84.2265	82.0516	82.951	71.718	77.2528	71.5302	76.3492	55.1232	56.0962	50.5434	49.162	55.9382	51.1661	57.9985	97.514	90.1621	86.6469	88.1931	71.5244	70.1298	69.9407	80.1313	51.5199	46.989	39.8769	56.482	61.4301	91.977	98.0815	91.2851	93.5816	90.3382	75.9011	79.4007	84.8703	33.8565	35.108	35.9899	43.8254	53.6675	62.4099
S Cycle	TsdA	Thiosulfate oxidation	7.71453	8.51296	7.13935	22.2875	11.012	9.38739	8.34328	8.38836	7.63585	10.4081	14.5557	10.2217	10.8867	6.79084	6.97123	7.8949	11.1403	12.2565	15.6936	12.2712	8.44315	9.51157	8.01969	8.29344	10.4464	10.0799	10.2613	11.378	6.2932	6.37501	5.78777	13.7553	10.4261	7.17755	6.9322	8.04582	7.32123	9.9009	8.94097	7.9593	8.42488	7.73153	10.3248	11.7735	12.7118	13.9991	9.75223
S Cycle	SoxB	Thiosulfate oxidation	8.07505	9.40689	9.65706	19.0974	14.7467	7.21773	7.73419	6.772	6.91919	10.6605	13.0034	9.28994	10.1326	13.8396	16.2306	14.0604	12.8076	12.9767	8.43039	10.774	11.9751	12.4219	10.9075	11.0033	12.69	14.828	13.9683	13.73	14.3546	12.4139	14.5061	14.308	17.1424	13.4216	12.8578	14.3299	12.3781	17.019	24.7559	23.4901	19.0646	21.1831	21.4689	25.4766	17.9947	15.8486	15.8835
S Cycle	TST	Thiosulfate disproportionation/oxidation	680.331	706.715	687.075	765.343	780.707	837.065	839.806	828.869	835.805	706.829	708.921	706.903	695.63	764.222	718.815	733.474	609.953	703.079	618.368	709.39	723.201	724.412	738.239	730.959	651.721	643.17	647.477	676.015	733.631	716.933	718.124	703.486	693.139	727.422	721.78	729.578	725.375	674.239	631.232	620.399	662.198	557.022	578.719	566.074	660.092	635.663	656.784
S Cycle	GplE	Thiosulfate disproportionation/oxidation	0.143068	0.157899	0	0.141367	0	0.28025	0.168646	0	0.0599687	0.0788581	0.194134	0.135636	0.0666047	0.524928	0	0.655424	0.143674	0.116798	0	0.147261	0.180277	0.674698	0.371783	0.115929	0.0804265	0.0642403	0.104659	0.0409451	0.358938	0	0	0.652792	0.171857	0.622134	0.136842	0.695787	0.677147	0.143988	0	0.0550595	0.10547	0.853204	0.294268	0	0.545186	0.156422	0.622576
S Cycle	CysH	Assimilatory sulfate reduction	341.862	344.71	350.137	379.055	431.475	368.746	371.041	371.218	370.764	365.561	353.279	348.365	356.02	355.672	349.385	363.69	281.862	341.731	321.014	320.996	326.991	320.183	322.803	329.021	296.653	283.556	299.77	313.312	319.579	329.371	326.834	307.312	319.958	328.372	338.027	333.777	325.634	312.166	301.378	302.141	317.311	344.803	336.976	353.103	402.014	368.414	317.05
S Cycle	CysJ	Assimilatory sulfate reduction	85.0772	89.7711	88.313	142.199	93.2585	80.2971	81.9207	76.514	77.8583	89.0324	99.8902	100.005	105.286	99.4032	109.631	99.0569	104.648	121.564	112.045	103.716	92.8726	92.8581	88.1909	91.3539	134.991	131.45	129.757	124.093	91.0853	74.8194	81.5572	109.646	135.352	106.185	105.109	105.084	107.374	131.134	145.851	145.401	122.697	99.2886	94.1707	93.2594	127.399	168.112	127.737
S Cycle	Sir	Assimilatory sulfate reduction	329.436	353.121	366.03	370.873	426.998	503.33	501.637	499.084	508.522	465.52	442.649	405.27	419.617	264.237	257.323	276.72	252.571	273.818	254.448	265.768	348.08	340.682	358.877	341.409	320.847	315.013	311.917	346.39	237.797	240.847	232.155	228.745	226.886	345.708	344.623	333.335	347.698	326.18	269.859	269.752	332.449	212.454	205.327	235.937	263.961	301.588	333.951
S Cycle	AprA	Dissimilatory sulfate reduction	1.10853	0.195261	1.40707	0.503536	0.323676	0.487801	0.479839	0.662753	0.936584	0.315608	0.801032	0.828418	0.896448	1.22759	0.673528	0.783201	0.827937	1.42927	0.899015	1.0751	0.815171	0.430099	0.288766	0.311064	0.76116	0.976882	0.332487	0.498786	1.11167	0.249482	1.62519	0.843151	0.283432	0.564856	0.605328	0.567058	0.890747	1.73226	4.13382	2.49935	1.87631	10.5387	8.29495	9.32421	3.05891	2.1781	3.44825
S Cycle	AsrB	Dissimilatory sulfate reduction	0	0	0	0	0	0	0	0	0	0.0556857	0	0.102638	0	0	0	0	0	0	0	0	0	0	0	0	0.750235	0.673437	0.374297	0.416706	0	0	0	0	0	0	0	0	0	0.0395915	0.118623	0	0.064996	0.279803	0.337694	0	0.221604	0.174753	0
S Cycle	TtrB	Tetrathionate reduction	0	0.253702	0.602762	0.450664	0	0.132132	0.249001	0.165099	0.120536	0.107905	0.123174	0.186368	0.132263	0.410822	0.993875	0.953405	0	0.584065	0.0855071	0.781852	0.525999	0.296341	0.382264	0.414038	0.141419	0.139452	0.227914	0.199143	0.113383	0.0998724	0.366232	0.437016	0.399241	0.413363	0.264961	0.245937	0.386186	0.251139	0.792597	0.530633	0.463354	0.0969016	0.143939	0.449973	0.302481	0	0.577583
S Cycle	PhsA	Thiosulfate disproportionation	0.248293	0.853485	0.285533	0.614843	0.391969	0.164883	0.107178	0.192051	0.331296	0.298571	0.287851	0.241765	0.35163	0.416753	1.13476	0.450945	1.3652	0.488942	0.898805	1.17004	0.245933	0.489493	0.301498	0.809143	0.419291	0.659928	0.896688	0.701435	0.417996	0.706078	0.205387	1.66407	1.38604	0.57982	0.589276	0.661184	0.480775	0.906243	1.15357	1.05244	0.746862	0.428844	0.846585	0.440382	0.201855	0.459693	0.598285
S Cycle	MetC	Sulfur mineralization	218.561	239.058	228.72	127.734	143.629	112.27	114.042	113.259	108.542	137.017	129.304	145.474	148.243	212.877	217.6	205.517	233.098	216.125	204.683	219.008	180.185	177.223	168.81	162.42	220.048	213.044	211.196	196.394	210.467	201.206	198.174	227.84	249.178	178.795	182.531	174.597	178.9	235.823	257.385	265.205	226.134	291.916	275.39	281.074	222.156	221.507	222.338
S Cycle	CysK	Sulfur assimilation	705.259	710.253	694.376	788.847	936.997	675.067	696.209	711.164	686.777	970.532	937.173	916.278	913.202	787.731	798.41	757.187	948.366	742.232	946.385	804.845	825.979	835.111	823.54	832.755	859.029	831.204	828.961	858.037	792.886	760.673	784.473	713.248	749.285	808.27	822.532	804.31	828.323	799.616	786.179	807.331	810.992	703.919	702.455	718.472	749.379	840.781	790.349
S Cycle	Tmm	DMS oxidation	5.37226	7.7434	5.38254	4.84529	3.60205	6.91501	7.67586	7.71034	8.37451	8.32079	7.07989	8.95857	7.32324	7.1012	8.3805	6.90256	3.42582	5.28994	4.49955	5.93869	10.1185	7.62136	7.98321	6.96161	10.4822	8.1142	8.62584	8.52069	5.34939	4.99284	3.84261	4.95794	2.75904	8.97759	11.1802	10.5472	9.83542	9.2649	10.2311	10.2678	9.53899	9.27779	3.91521	5.7106	5.72138	6.19636	7.51702
S Cycle	DmsB	DMSO reduction	360.502	348.701	338.253	322.585	285.493	192.476	203.576	196.312	192.702	300.399	320.421	352.294	356.701	407.267	423.405	437.223	450.912	402.084	507.83	378.987	327.4	357.051	342.446	322.337	503.745	535.551	531.041	455.579	571.305	553.161	574.544	333.048	335.541	260.162	262.552	261.412	268.946	379.495	477.824	462.923	392.091	544.965	570.052	533.793	306.043	432.464	368.715
Fe Cycle	Cyc2	Ferrous oxidation	0.148115	0.173251	0.202811	0.0248077	0.127003	0.128694	0.152015	0.0885571	0.109762	0.13744	0.0476368	0.0582037	0.0753045	0.0650914	0.117914	0.226767	0.347903	0.262878	0.326403	0.377743	0.191189	0.278283	0.140196	0.231368	0.246649	0.133674	0.251001	0.219174	0.170025	0.209829	0.312866	0.365111	0.295301	0.262945	0.179746	0.239528	0.507113	0.371354	0.51041	0.277931	0.182765	0.49727	0.441492	0.521861	0.293157	0.144138	0.465671
Fe Cycle	MtrA	Ferric reduction	1.65773	1.72831	1.78675	1.46221	1.45057	1.46637	1.15721	1.53157	2.22069	0.611788	0.369235	0.665521	1.00251	1.64824	1.69935	1.54478	1.63621	1.6079	1.56505	1.51939	1.98922	2.07911	2.67087	2.11341	0.850686	1.51068	1.40938	1.20681	1.74552	1.65785	1.63934	1.46221	1.42903	1.58253	1.30254	1.34576	1.63389	1.30543	1.90581	1.59693	1.21904	1.63661	1.78589	1.59681	2.01511	2.18163	1.40066
Aerobic respiration	CoxA	Aerobic respiration	1824.21	1920.07	2029.94	1021.76	959.3	1336.05	1317.16	1308.11	1333.27	1296.64	1303.25	1327.8	1342.25	1924.25	1982.32	2344.67	1301.14	1219.28	1232.46	1195.35	1529.54	1535.54	1556.17	1550.31	1453.64	1430.05	1474.19	1424.15	2204.91	2155.23	2194.8	1150.31	1143.39	1501.69	1519.44	1496.57	1507.28	1406.14	1448.66	1483.56	1433.11	2121.48	2135.63	2157.87	1124.62	1187.88	1589.86
Aerobic respiration	NuoF	Aerobic respiration	1022.67	1050.86	1052.01	596.448	468.22	791.021	765.995	751.616	793.818	539.527	562.88	627.533	624.802	991.262	957.918	1038.27	706.957	712.71	674.938	669.472	746.994	763.323	761.48	752.385	730.197	731.573	739.642	706.746	1015.89	995.322	1022.06	682.481	666.695	763.498	764.997	751.136	760.566	716.16	779.874	795.589	746.794	1115.24	1096.93	1068.67	740.704	736.582	843.803
Aerobic respiration	SdhA	Aerobic respiration	1677.66	1727.86	1763.59	1068.58	983.819	1551.34	1541.32	1517.61	1564.09	1244.08	1268.42	1310.71	1300.85	1583.28	1574.25	1710.78	1111.85	1124.73	1109.29	1107.5	1409.39	1441.48	1448.18	1457.24	1299.89	1304.62	1313.11	1284.97	1585.88	1634.34	1608.62	1133.65	1040.7	1464.05	1462.66	1443.85	1458.41	1245.52	1268.97	1282.38	1278.37	1474.15	1488.57	1496.21	1099.61	1115.52	1401.74
Aerobic respiration	AtpA	Aerobic respiration	1409.86	1427.52	1477.33	799.1	759.412	1017.94	1011.42	1000.15	1014.33	891.753	896.626	922.8	938.513	1320.97	1335.68	1455.8	816.641	849.114	829.672	850.444	995.513	993.347	992.56	993.997	1000.92	992.909	994.931	979.93	1357.15	1355.04	1350.95	901.961	823.318	1012.27	1044.83	1034.02	1023.52	1089.64	1099.02	1077.22	1069.62	1374.39	1405.99	1402.49	835.772	872.287	1026.71
photosynthesis	PsaA	photosynthesis Ⅰ	74.3083	70.2068	71.9211	126.354	250.964	43.0977	46.4891	64.696	42.4631	242.224	210.24	172.03	188.177	40.2302	42.2209	22.9274	40.0818	22.7219	39.0422	36.5068	57.6836	32.7734	42.5309	37.9438	91.9124	83.3246	73.9082	93.0092	30.6019	22.0365	28.5919	43.271	39.9646	83.437	76.2626	84.9048	78.735	177.303	123.927	120.546	173.02	7.14991	5.74026	4.7899	1.9722	3.12137	2.06823
photosynthesis	PsbA	photosynthesis Ⅱ	569.284	529.432	568.029	923.391	1673.5	162.866	178.695	265.409	159.415	1220.66	1077.77	857.518	933.11	427.203	515.751	293.958	346.921	136.913	317.529	325.992	239.135	185.047	231.115	221.208	412.042	367.873	370.895	433.904	385.94	325.714	360.596	80.128	160.982	174.161	160.071	186.809	160.104	314.929	205.407	199.873	289.787	3.62152	1.95446	2.66801	3.97243	19.6303	46.0027
Rhodopsin	Rho	Rhodopsin	22.1454	21.503	18.926	0.101246	0.577331	1.35331	0.921851	1.75914	0.342891	17.6283	17.3535	12.9353	12.0047	0.374254	0	0	0	0	0.303879	0.269978	1.04167	0.915958	0.515843	0.773414	1.86068	1.84028	1.44916	2.34849	0	0	0.361536	0.121366	0	0.670123	0.521788	0.754458	0.393641	1.28524	0.513831	0.772629	0.792554	0	0.195588	0.1079	0.278091	0	0.0435594
[truncated: 7 more columns]

## Sheet: Supplementary Table S3
Supplementary Table 3 The classification and functionality of metagenome-assembled genomes (MAGs).
Bin	Successional Stage of Recovery	Phylum	Class	Genus	GTDB classification	NCBI classification	Completeness	Contamination	AtpA	CcoN	CoxA	CydA	CyoA	NuoF	SdhA	PflD	Ack	Pct	Ldh	Adh	CoxL	NiFe	PmoA	AclB	Mcr	AbfD	hpcd	HbsT	RbcL	NifH	AmoA	AmoC	Hao	NxrA	NarG	NapA	NrfA	NirB	NasA	NasB	NirA	NirK	NirS	NorB	NosZ	GlnA	UreC	FCC	Sqr
bin11	A	p__Acidobacteriota	c__Blastocatellia	g__JACCRA01	d__Bacteria;p__Acidobacteriota;c__Blastocatellia;o__Pyrinomonadales;f__Pyrinomonadaceae;g__JACCRA01;s__	d__Bacteria;p__Acidobacteria;c__Blastocatellia;o__Blastocatellales;f__Pyrinomonadaceae;g__;s__	85.41	4.56	1	0	2	0	0	0	1	0	1	0	0	0	0	0	0	0	0	0	0	0	0	0	0	0	0	0	0	0	0	0	0	0	0	0	0	0	0	2	0	0	0
bin108	A	p__Acidobacteriota	c__Blastocatellia	g__QHXN01	d__Bacteria;p__Acidobacteriota;c__Blastocatellia;o__Pyrinomonadales;f__Pyrinomonadaceae;g__QHXN01;s__	d__Bacteria;p__Acidobacteria;c__;o__;f__;g__;s__	73.63	7.06	0	0	2	2	0	1	1	0	1	0	0	0	0	0	0	0	0	0	0	0	0	0	0	0	0	0	0	0	0	0	0	0	0	0	0	0	0	1	0	0	0
bin98	A	p__Acidobacteriota	c__Blastocatellia	g__	d__Bacteria;p__Acidobacteriota;c__Blastocatellia;o__Pyrinomonadales;f__Pyrinomonadaceae;g__;s__	d__Bacteria;p__Acidobacteria;c__;o__;f__;g__;s__	84.37	6.28	1	0	1	0	0	2	2	0	0	0	0	0	0	0	0	0	0	0	0	0	0	0	0	0	0	0	0	0	0	0	0	0	0	0	0	0	0	1	0	0	0
bin21	A	p__Actinobacteriota	c__Actinomycetia	g__Kocuria	d__Bacteria;p__Actinobacteriota;c__Actinomycetia;o__Actinomycetales;f__Micrococcaceae;g__Kocuria;s__	d__Bacteria;p__Actinobacteria;c__Actinomycetia;o__Micrococcales;f__Micrococcaceae;g__Kocuria;s__	89.36	9.01	1	0	1	0	0	0	1	0	1	0	1	0	0	0	0	0	0	0	0	0	0	0	0	0	0	0	0	0	0	1	0	0	0	0	0	0	0	4	1	0	0
bin22	A	p__Actinobacteriota	c__Actinomycetia	g__Nakamurella	d__Bacteria;p__Actinobacteriota;c__Actinomycetia;o__Mycobacteriales;f__Nakamurellaceae;g__Nakamurella;s__	d__Bacteria;p__Actinobacteria;c__Actinomycetia;o__Nakamurellales;f__Nakamurellaceae;g__Nakamurella;s__	56.37	3.93	0	0	5	1	0	1	7	0	1	0	0	0	0	0	0	0	0	0	0	0	0	0	0	0	0	0	0	0	0	1	0	0	0	0	0	0	0	3	0	0	0
bin25	A	p__Actinobacteriota	c__Acidimicrobiia	g__	d__Bacteria;p__Actinobacteriota;c__Acidimicrobiia;o__Acidimicrobiales;f__GCA-2861595;g__;s__	d__Bacteria;p__Actinobacteria;c__Actinomycetia;o__;f__;g__;s__	65.72	0.85	0	0	1	0	0	0	2	0	0	0	0	0	1	0	0	0	0	0	0	0	0	0	0	0	0	0	0	0	0	0	0	0	0	0	0	0	0	1	0	0	0
bin28	A	p__Actinobacteriota	c__Thermoleophilia	g__Ga0077541	d__Bacteria;p__Actinobacteriota;c__Thermoleophilia;o__Ga0077560;f__Ga0077560;g__Ga0077541;s__	d__Bacteria;p__Actinobacteria;c__;o__;f__;g__;s__	86.35	1.29	0	0	0	0	0	0	1	0	0	0	0	0	0	0	0	0	0	0	0	0	0	0	0	0	0	0	0	0	0	0	0	0	0	0	0	0	0	0	0	0	0
bin30	A	p__Actinobacteriota	c__Actinomycetia	g__	d__Bacteria;p__Actinobacteriota;c__Actinomycetia;o__Propionibacteriales;f__Nocardioidaceae;g__;s__	d__Bacteria;p__Actinobacteria;c__Actinomycetia;o__Propionibacteriales;f__Nocardioidaceae;g__;s__	96.37	2.33	1	0	1	0	0	1	1	0	1	0	0	0	0	0	0	0	0	0	0	0	0	0	0	0	0	0	0	0	0	0	0	0	0	0	0	0	0	6	0	0	0
bin31	A	p__Actinobacteriota	c__Actinomycetia	g__Marmoricola_A	d__Bacteria;p__Actinobacteriota;c__Actinomycetia;o__Propionibacteriales;f__Nocardioidaceae;g__Marmoricola_A;s__	d__Bacteria;p__Actinobacteria;c__Actinomycetia;o__Propionibacteriales;f__Nocardioidaceae;g__;s__	79.31	1.77	1	0	0	0	0	2	1	0	1	0	0	1	0	0	0	0	0	0	0	0	0	0	0	0	0	0	0	0	0	0	0	0	0	0	0	0	0	2	0	0	0
bin34	A	p__Actinobacteriota	c__Actinomycetia	g__Pseudarthrobacter	d__Bacteria;p__Actinobacteriota;c__Actinomycetia;o__Actinomycetales;f__Micrococcaceae;g__Pseudarthrobacter;s__	d__Bacteria;p__Actinobacteria;c__Actinomycetia;o__Micrococcales;f__Micrococcaceae;g__Arthrobacter;s__	89.06	2.83	1	0	1	1	0	0	2	0	1	0	0	0	0	0	0	0	0	0	0	0	0	0	0	0	0	0	0	0	0	0	0	0	0	0	0	0	0	2	0	0	0
bin8	A	p__Actinobacteriota	c__Actinomycetia	g__Arthrobacter_D	d__Bacteria;p__Actinobacteriota;c__Actinomycetia;o__Actinomycetales;f__Micrococcaceae;g__Arthrobacter_D;s__	d__Bacteria;p__Actinobacteria;c__Actinomycetia;o__Micrococcales;f__Micrococcaceae;g__Arthrobacter;s__	90.81	6.96	1	0	1	1	0	0	1	0	1	0	0	0	0	0	0	0	0	0	0	0	0	0	0	0	0	0	0	0	0	1	0	0	0	0	0	0	0	2	0	0	0
bin115	A	p__Actinobacteriota	c__Actinomycetia	g__Actinoplanes	d__Bacteria;p__Actinobacteriota;c__Actinomycetia;o__Mycobacteriales;f__Micromonosporaceae;g__Actinoplanes;s__	d__Bacteria;p__Actinobacteria;c__Actinomycetia;o__Micromonosporales;f__Micromonosporaceae;g__Actinoplanes;s__	51.86	4.74	0	0	0	0	0	0	1	0	0	0	0	0	0	0	0	0	0	0	0	0	0	0	0	0	0	0	0	0	0	1	0	0	0	0	0	0	0	1	1	0	0
bin96	A	p__Actinobacteriota	c__Actinomycetia	g__Pseudarthrobacter	d__Bacteria;p__Actinobacteriota;c__Actinomycetia;o__Actinomycetales;f__Micrococcaceae;g__Pseudarthrobacter;s__	d__Bacteria;p__Actinobacteria;c__Actinomycetia;o__Micrococcales;f__Micrococcaceae;g__Arthrobacter;s__	68.75	8.85	0	0	6	0	0	0	4	0	0	0	0	1	0	0	0	0	0	0	0	0	0	0	0	0	0	0	0	1	0	0	0	0	0	0	0	0	0	2	0	0	0
bin114	A	p__Armatimonadota	c__Abditibacteria	g__	d__Bacteria;p__Armatimonadota;c__Abditibacteria;o__Abditibacteriales;f__Abditibacteriaceae;g__;s__	d__Bacteria;p__Abditibacteriota;c__Abditibacteria;o__Abditibacteriales;f__Abitibacteriaceae;g__;s__	55.8	1.72	0	0	3	0	0	0	3	0	0	0	1	0	0	0	0	0	0	0	0	0	0	0	0	0	0	0	0	0	0	0	0	0	0	0	0	0	0	2	1	0	0
bin17	A	p__Bacteroidota	c__Bacteroidia	g__Flavisolibacter	d__Bacteria;p__Bacteroidota;c__Bacteroidia;o__Chitinophagales;f__Chitinophagaceae;g__Flavisolibacter;s__	d__Bacteria;p__Bacteroidetes;c__Chitinophagia;o__Chitinophagales;f__Chitinophagaceae;g__Flavisolibacter;s__	95.6	0.34	1	1	1	0	0	1	2	0	0	0	0	0	0	0	0	0	0	0	0	0	0	0	0	0	0	0	0	0	0	0	0	0	0	0	0	0	1	2	0	0	0
bin100	A	p__Bacteroidota	c__Kapabacteria	g__	d__Bacteria;p__Bacteroidota;c__Kapabacteria;o__OLB7;f__OLB7;g__;s__	d__Bacteria;p__Ignavibacteriae;c__Ignavibacteria;o__;f__;g__;s__	74.14	8.2	1	0	1	1	0	1	1	0	1	0	1	0	0	0	0	0	0	0	0	0	0	0	0	0	0	0	0	0	0	0	0	0	0	0	0	0	0	2	0	0	0
bin102	A	p__Bacteroidota	c__Bacteroidia	g__CADCTQ01	d__Bacteria;p__Bacteroidota;c__Bacteroidia;o__Cytophagales;f__172606-1;g__CADCTQ01;s__	d__Bacteria;p__Bacteroidetes;c__Sphingobacteriia;o__Sphingobacteriales;f__;g__;s__	91.27	2.18	1	0	1	1	0	1	0	0	2	0	0	0	0	0	0	0	0	0	0	0	0	0	0	0	0	0	0	0	0	1	0	0	0	0	0	0	0	1	0	0	0
bin106	A	p__Bacteroidota	c__Bacteroidia	g__CADCTQ01	d__Bacteria;p__Bacteroidota;c__Bacteroidia;o__Cytophagales;f__172606-1;g__CADCTQ01;s__	d__Bacteria;p__Bacteroidetes;c__Sphingobacteriia;o__Sphingobacteriales;f__;g__;s__	60.81	2.12	0	1	1	0	0	0	2	0	0	0	0	0	0	0	0	0	0	0	0	0	0	0	0	0	0	0	0	0	0	0	0	0	0	0	1	0	0	1	0	0	0
bin109	A	p__Bacteroidota	c__Bacteroidia	g__Flavisolibacter	d__Bacteria;p__Bacteroidota;c__Bacteroidia;o__Chitinophagales;f__Chitinophagaceae;g__Flavisolibacter;s__	d__Bacteria;p__Bacteroidetes;c__Chitinophagia;o__Chitinophagales;f__Chitinophagaceae;g__Flavisolibacter;s__	95.57	5.93	1	0	1	0	0	1	1	0	0	0	0	0	0	0	0	0	0	0	0	0	0	0	0	0	0	0	0	0	0	0	0	0	0	0	0	0	0	2	0	0	0
bin111	A	p__Bacteroidota	c__Bacteroidia	g__172606-1	d__Bacteria;p__Bacteroidota;c__Bacteroidia;o__Cytophagales;f__172606-1;g__172606-1;s__	d__Bacteria;p__Bacteroidetes;c__Cytophagia;o__Cytophagales;f__Cytophagaceae;g__Rhodocytophaga;s__	75.47	4.39	1	2	1	1	0	0	1	0	1	0	1	0	0	0	0	0	0	0	0	0	0	0	0	0	0	0	0	0	1	0	0	0	0	1	0	2	0	3	0	0	0
bin33	A	p__Chloroflexota	c__Chloroflexia	g__JKG1	d__Bacteria;p__Chloroflexota;c__Chloroflexia;o__Chloroflexales;f__Herpetosiphonaceae;g__JKG1;s__	d__Bacteria;p__Chloroflexi;c__Chloroflexia;o__Herpetosiphonales;f__Herpetosiphonaceae;g__;s__	94.55	2.73	1	0	2	0	0	0	2	0	0	0	1	0	0	0	0	0	0	0	0	0	0	0	0	0	0	0	0	0	1	0	0	0	0	0	0	0	0	1	1	0	0
bin9	A	p__Chloroflexota	c__Chloroflexia	g__	d__Bacteria;p__Chloroflexota;c__Chloroflexia;o__Thermomicrobiales;f__CFX8;g__;s__	d__Bacteria;p__Chloroflexi;c__Chloroflexia;o__;f__;g__;s__	85.36	1.87	1	0	1	0	0	0	1	0	0	0	0	0	0	0	0	0	0	0	0	0	0	0	0	0	0	0	0	0	0	0	0	0	0	0	0	0	0	2	1	0	0
bin107	A	p__Chloroflexota	c__Chloroflexia	g__JACCYX01	d__Bacteria;p__Chloroflexota;c__Chloroflexia;o__Thermomicrobiales;f__UBA6265;g__JACCYX01;s__	d__Bacteria;p__Chloroflexi;c__Chloroflexia;o__;f__;g__;s__	57.96	6.82	1	0	2	3	0	0	2	0	0	0	0	0	0	0	0	0	0	0	0	0	0	0	0	0	0	0	0	0	0	0	0	0	0	0	0	0	0	1	0	0	0
bin99	A	p__Chloroflexota	c__Chloroflexia	g__JKG1	d__Bacteria;p__Chloroflexota;c__Chloroflexia;o__Chloroflexales;f__Herpetosiphonaceae;g__JKG1;s__	d__Bacteria;p__Chloroflexi;c__Chloroflexia;o__Herpetosiphonales;f__Herpetosiphonaceae;g__;s__	73.28	9.74	1	0	1	0	0	0	2	0	0	0	0	1	0	0	0	0	0	0	0	0	0	0	0	0	0	0	0	0	0	0	0	0	0	0	0	0	0	3	0	0	0
bin1	A	p__Cyanobacteria	c__Cyanobacteriia	g__PCC7113	d__Bacteria;p__Cyanobacteria;c__Cyanobacteriia;o__Cyanobacteriales;f__Coleofasciculaceae;g__PCC7113;s__	d__Bacteria;p__Cyanobacteria;c__;o__Oscillatoriales;f__Microcoleaceae;g__Microcoleus;s__	52.54	8.07	1	0	1	0	0	0	0	0	0	0	0	0	0	0	0	0	0	0	0	0	3	0	0	0	0	0	0	0	0	0	0	0	3	0	0	0	0	1	0	0	0
bin14	A	p__Cyanobacteria	c__Cyanobacteriia	g__JACVSF01	d__Bacteria;p__Cyanobacteria;c__Cyanobacteriia;o__Phormidesmiales;f__Phormidesmiaceae;g__JACVSF01;s__	d__Bacteria;p__Cyanobacteria;c__;o__;f__;g__;s__	66.71	3.41	1	0	2	0	0	0	0	0	1	0	0	0	0	0	0	0	0	0	0	0	1	0	0	0	0	0	0	0	0	0	0	0	1	0	0	0	0	3	1	0	0
bin18	A	p__Cyanobacteria	c__Cyanobacteriia	g__Leptolyngbya_A	d__Bacteria;p__Cyanobacteria;c__Cyanobacteriia;o__Elainellales;f__Elainellaceae;g__Leptolyngbya_A;s__	d__Bacteria;p__Cyanobacteria;c__;o__Synechococcales;f__Leptolyngbyaceae;g__Leptolyngbya;s__	85.03	7.4	1	0	2	0	0	0	1	0	1	0	0	0	0	0	0	0	0	0	0	0	1	0	0	0	0	0	0	0	0	0	0	0	1	0	0	0	0	4	2	0	0
bin24	A	p__Cyanobacteria	c__Cyanobacteriia	g__	d__Bacteria;p__Cyanobacteria;c__Cyanobacteriia;o__Cyanobacteriales;f__Oscillatoriaceae_A;g__;s__	d__Bacteria;p__Cyanobacteria;c__;o__Oscillatoriales;f__Oscillatoriaceae;g__;s__	74.29	9.95	0	0	3	0	0	0	1	1	1	0	0	0	0	0	0	0	0	0	0	0	1	0	0	0	0	0	0	0	0	1	0	0	0	0	0	0	0	1	2	0	0
bin26	A	p__Cyanobacteria	c__Cyanobacteriia	g__	d__Bacteria;p__Cyanobacteria;c__Cyanobacteriia;o__Cyanobacteriales;f__Chamaesiphonaceae;g__;s__	d__Bacteria;p__Cyanobacteria;c__;o__Synechococcales;f__;g__;s__	90.38	2.44	1	0	1	0	0	0	1	0	0	0	0	0	0	0	0	0	0	0	0	0	1	0	0	0	0	0	0	0	0	1	0	0	1	0	0	0	0	1	1	0	0
bin7	A	p__Cyanobacteria	c__Cyanobacteriia	g__Crinalium	d__Bacteria;p__Cyanobacteria;c__Cyanobacteriia;o__Cyanobacteriales;f__Chamaesiphonaceae;g__Crinalium;s__	d__Bacteria;p__Cyanobacteria;c__;o__Oscillatoriales;f__Gomontiellaceae;g__Crinalium;s__	87.37	4.33	1	0	1	0	0	0	3	0	0	0	1	0	0	0	0	0	0	0	0	0	0	0	0	0	0	0	0	0	0	0	0	0	0	0	0	0	0	1	1	0	0
bin113	A	p__Cyanobacteria	c__Cyanobacteriia	g__Phormidium_B	d__Bacteria;p__Cyanobacteria;c__Cyanobacteriia;o__Cyanobacteriales;f__Phormidiaceae_A;g__Phormidium_B;s__	d__Bacteria;p__Cyanobacteria;c__;o__Oscillatoriales;f__Oscillatoriaceae;g__Phormidium;s__	70.07	5.67	0	0	1	1	0	0	1	0	1	0	0	0	0	0	0	0	0	0	0	0	1	0	0	0	0	0	0	0	0	0	0	0	1	0	0	0	0	1	0	0	0
bin116	A	p__Cyanobacteria	c__Cyanobacteriia	g__Leptolyngbya_A	d__Bacteria;p__Cyanobacteria;c__Cyanobacteriia;o__Elainellales;f__Elainellaceae;g__Leptolyngbya_A;s__	d__Bacteria;p__Cyanobacteria;c__;o__Synechococcales;f__Leptolyngbyaceae;g__Leptolyngbya;s__	84.47	4.5	0	0	1	0	0	0	1	0	1	0	0	0	0	0	0	0	0	0	0	0	0	0	0	0	0	0	0	0	0	1	0	0	1	0	0	0	0	2	0	0	0
bin105	A	p__Deinococcota	c__Deinococci	g__Deinococcus	d__Bacteria;p__Deinococcota;c__Deinococci;o__Deinococcales;f__Deinococcaceae;g__Deinococcus;s__	d__Bacteria;p__Deinococcus-Thermus;c__Deinococci;o__Deinococcales;f__Deinococcaceae;g__Deinococcus;s__	50.3	3.79	0	0	2	0	0	0	0	0	1	0	0	0	0	0	0	0	0	0	0	0	0	0	0	0	0	0	0	0	0	0	0	0	0	0	0	0	0	3	0	0	0
bin19	A	p__Gemmatimonadota	c__Gemmatimonadetes	g__Longimicrobium	d__Bacteria;p__Gemmatimonadota;c__Gemmatimonadetes;o__Longimicrobiales;f__Longimicrobiaceae;g__Longimicrobium;s__	d__Bacteria;p__Gemmatimonadetes;c__Longimicrobia;o__Longimicrobiales;f__Longimicrobiaceae;g__Longimicrobium;s__	56.43	7.24	1	0	4	0	0	0	3	0	1	0	0	0	0	0	0	0	0	0	0	0	0	0	0	0	0	0	0	0	1	0	0	0	0	0	0	0	0	4	0	0	0
bin32	A	p__Gemmatimonadota	c__Gemmatimonadetes	g__Longimicrobium	d__Bacteria;p__Gemmatimonadota;c__Gemmatimonadetes;o__Longimicrobiales;f__Longimicrobiaceae;g__Longimicrobium;s__	d__Bacteria;p__Gemmatimonadetes;c__Longimicrobia;o__Longimicrobiales;f__Longimicrobiaceae;g__Longimicrobium;s__	65.38	3.48	0	0	0	0	0	0	1	0	0	0	0	0	0	0	0	0	0	0	0	0	0	0	0	0	0	0	0	0	0	0	0	0	0	0	0	0	0	1	0	0	0
bin4	A	p__Gemmatimonadota	c__Gemmatimonadetes	g__Longimicrobium	d__Bacteria;p__Gemmatimonadota;c__Gemmatimonadetes;o__Longimicrobiales;f__Longimicrobiaceae;g__Longimicrobium;s__	d__Bacteria;p__Gemmatimonadetes;c__;o__;f__;g__;s__	65.24	5.49	0	0	1	0	0	0	0	0	1	0	0	0	0	0	0	0	0	0	0	0	0	0	0	0	0	0	0	0	0	0	0	0	0	1	0	0	0	0	0	0	0
bin101	A	p__Gemmatimonadota	c__Gemmatimonadetes	g__Longimicrobium	d__Bacteria;p__Gemmatimonadota;c__Gemmatimonadetes;o__Longimicrobiales;f__Longimicrobiaceae;g__Longimicrobium;s__	d__Bacteria;p__Gemmatimonadetes;c__Longimicrobia;o__Longimicrobiales;f__Longimicrobiaceae;g__Longimicrobium;s__	61.3	6.03	1	0	0	0	0	0	1	0	1	0	0	0	0	0	0	0	0	0	0	0	0	0	0	0	0	0	0	0	0	0	0	0	0	0	0	0	0	1	0	0	0
bin110	A	p__Myxococcota	c__Myxococcia	g__	d__Bacteria;p__Myxococcota;c__Myxococcia;o__Myxococcales;f__Myxococcaceae;g__;s__	d__Bacteria;p__Proteobacteria;c__Deltaproteobacteria;o__Myxococcales;f__Archangiaceae;g__;s__	61.77	5.1	1	0	1	2	0	0	0	0	0	0	0	0	0	0	0	0	0	0	0	0	0	0	0	0	0	0	0	0	1	0	0	0	0	0	0	0	0	4	1	0	0
bin117	A	p__Myxococcota	c__Myxococcia	g__Myxococcus	d__Bacteria;p__Myxococcota;c__Myxococcia;o__Myxococcales;f__Myxococcaceae;g__Myxococcus;s__	d__Bacteria;p__Proteobacteria;c__Deltaproteobacteria;o__Myxococcales;f__Myxococcaceae;g__Pyxidicoccus;s__	54.06	9.35	0	0	0	1	0	1	1	0	0	0	0	0	0	0	0	0	0	0	0	0	0	0	0	0	0	0	0	0	0	0	0	0	0	0	0	1	0	2	0	0	1
bin6	A	p__Planctomycetota	c__Planctomycetes	g__Fimbriiglobus	d__Bacteria;p__Planctomycetota;c__Planctomycetes;o__Gemmatales;f__Gemmataceae;g__Fimbriiglobus;s__	d__Bacteria;p__Planctomycetes;c__Planctomycetia;o__Gemmatales;f__Gemmataceae;g__Fimbriiglobus;s__	93.95	5.81	1	0	1	0	0	1	1	0	0	1	0	0	0	0	0	0	0	0	0	0	0	0	0	0	0	0	0	0	0	1	0	0	0	0	0	0	0	3	0	0	0
bin10	A	p__Proteobacteria	c__Gammaproteobacteria	g__	d__Bacteria;p__Proteobacteria;c__Gammaproteobacteria;o__Burkholderiales;f__Burkholderiaceae;g__;s__	d__Bacteria;p__Proteobacteria;c__Betaproteobacteria;o__Burkholderiales;f__;g__;s__	78.41	2.37	1	0	0	1	0	1	1	0	0	1	0	0	0	0	0	0	0	0	0	0	2	0	0	0	0	0	0	0	0	1	1	0	0	0	0	0	0	1	1	1	1
bin12	A	p__Proteobacteria	c__Gammaproteobacteria	g__Ramlibacter	d__Bacteria;p__Proteobacteria;c__Gammaproteobacteria;o__Burkholderiales;f__Burkholderiaceae;g__Ramlibacter;s__	d__Bacteria;p__Proteobacteria;c__Betaproteobacteria;o__Burkholderiales;f__Comamonadaceae;g__Ramlibacter;s__	90.86	8.09	1	0	3	1	0	1	1	0	0	0	0	0	0	0	0	0	0	0	0	0	0	0	0	0	0	0	0	0	0	2	1	0	0	0	0	0	0	3	1	1	0
bin13	A	p__Proteobacteria	c__Gammaproteobacteria	g__Lacisediminimonas	d__Bacteria;p__Proteobacteria;c__Gammaproteobacteria;o__Burkholderiales;f__Burkholderiaceae;g__Lacisediminimonas;s__	d__Bacteria;p__Proteobacteria;c__Betaproteobacteria;o__Burkholderiales;f__Oxalobacteraceae;g__Lacisediminimonas;s__	88.25	2.63	1	1	2	2	1	0	0	0	0	1	0	0	0	0	0	0	0	0	0	0	0	0	0	0	0	0	0	0	0	1	1	0	0	0	0	0	0	0	0	0	0
bin15	A	p__Proteobacteria	c__Gammaproteobacteria	g__Lysobacter	d__Bacteria;p__Proteobacteria;c__Gammaproteobacteria;o__Xanthomonadales;f__Xanthomonadaceae;g__Lysobacter;s__	d__Bacteria;p__Proteobacteria;c__Gammaproteobacteria;o__Xanthomonadales;f__Xanthomonadaceae;g__Lysobacter;s__	63.42	3.45	0	0	1	0	0	1	1	0	0	0	0	1	0	0	0	0	0	0	0	0	0	0	0	0	0	0	0	0	0	0	0	0	0	0	0	0	0	1	0	0	0
bin16	A	p__Proteobacteria	c__Gammaproteobacteria	g__	d__Bacteria;p__Proteobacteria;c__Gammaproteobacteria;o__Burkholderiales;f__Burkholderiaceae;g__;s__	d__Bacteria;p__Proteobacteria;c__Betaproteobacteria;o__Burkholderiales;f__Oxalobacteraceae;g__;s__	75.86	0	1	0	2	1	0	0	0	0	0	1	0	0	0	0	0	0	0	1	0	0	2	0	0	0	0	0	0	0	0	1	1	0	0	0	0	0	0	1	0	0	0
bin2	A	p__Proteobacteria	c__Gammaproteobacteria	g__Ramlibacter	d__Bacteria;p__Proteobacteria;c__Gammaproteobacteria;o__Burkholderiales;f__Burkholderiaceae;g__Ramlibacter;s__	d__Bacteria;p__Proteobacteria;c__Betaproteobacteria;o__Burkholderiales;f__Comamonadaceae;g__Ramlibacter;s__	51.97	3.92	1	2	2	1	0	1	0	0	0	0	0	0	0	0	0	0	0	0	0	0	0	0	0	0	0	0	0	0	0	0	0	0	0	0	0	0	0	2	1	1	0
bin20	A	p__Proteobacteria	c__Alphaproteobacteria	g__Sphingomicrobium	d__Bacteria;p__Proteobacteria;c__Alphaproteobacteria;o__Sphingomonadales;f__Sphingomonadaceae;g__Sphingomicrobium;s__	d__Bacteria;p__Proteobacteria;c__Alphaproteobacteria;o__Sphingomonadales;f__Sphingomonadaceae;g__Sphingomonas;s__	68.87	7.27	1	0	3	0	2	1	3	0	0	0	0	0	0	0	0	0	0	0	0	0	0	0	0	0	0	0	0	0	0	0	0	0	0	0	0	0	0	1	0	0	0
bin23	A	p__Proteobacteria	c__Alphaproteobacteria	g__	d__Bacteria;p__Proteobacteria;c__Alphaproteobacteria;o__Rhodobacterales;f__Rhodobacteraceae;g__;s__	d__Bacteria;p__Proteobacteria;c__Alphaproteobacteria;o__Rhodobacterales;f__Rhodobacteraceae;g__;s__	75.2	3.78	1	1	1	0	0	0	0	0	1	1	0	0	1	0	0	0	0	0	0	0	0	0	0	0	0	0	0	0	0	0	0	0	0	0	0	0	0	3	0	0	0
bin27	A	p__Proteobacteria	c__Alphaproteobacteria	g__CADCTG01	d__Bacteria;p__Proteobacteria;c__Alphaproteobacteria;o__Acetobacterales;f__Acetobacteraceae;g__CADCTG01;s__	d__Bacteria;p__Proteobacteria;c__Alphaproteobacteria;o__Rhodospirillales;f__Acetobacteraceae;g__;s__	95.01	4.73	1	1	2	1	0	1	1	0	1	1	0	0	0	0	0	0	0	1	0	0	0	0	0	0	0	0	0	0	0	0	1	0	1	0	0	0	0	1	1	0	0
bin29	A	p__Proteobacteria	c__Alphaproteobacteria	g__Microvirga	d__Bacteria;p__Proteobacteria;c__Alphaproteobacteria;o__Rhizobiales;f__Beijerinckiaceae;g__Microvirga;s__	d__Bacteria;p__Proteobacteria;c__Alphaproteobacteria;o__Hyphomicrobiales;f__Methylobacteriaceae;g__Microvirga;s__	82.77	3.58	1	2	1	1	0	0	3	0	0	1	0	0	0	0	0	0	0	0	0	0	0	0	0	0	0	0	0	0	0	0	0	0	0	0	0	0	0	1	1	0	0
bin3	A	p__Proteobacteria	c__Alphaproteobacteria	g__Sphingomicrobium	d__Bacteria;p__Proteobacteria;c__Alphaproteobacteria;o__Sphingomonadales;f__Sphingomonadaceae;g__Sphingomicrobium;s__	d__Bacteria;p__Proteobacteria;c__Alphaproteobacteria;o__Sphingomonadales;f__Sphingomonadaceae;g__Sphingomonas;s__	91.71	8.19	1	0	3	0	1	1	1	0	0	0	0	0	0	0	0	0	0	0	0	0	0	0	0	0	0	0	0	0	0	0	0	0	0	0	0	0	0	1	0	0	0
bin5	A	p__Proteobacteria	c__Alphaproteobacteria	g__Roseomonas_A	d__Bacteria;p__Proteobacteria;c__Alphaproteobacteria;o__Acetobacterales;f__Acetobacteraceae;g__Roseomonas_A;s__	d__Bacteria;p__Proteobacteria;c__Alphaproteobacteria;o__Rhodospirillales;f__Acetobacteraceae;g__Roseomonas;s__	62.3	3	1	0	2	2	0	0	3	0	0	1	0	0	0	0	0	0	0	0	0	0	0	0	0	0	0	0	0	0	0	0	0	0	0	0	0	0	0	0	0	1	0
bin103	A	p__Proteobacteria	c__Alphaproteobacteria	g__	d__Bacteria;p__Proteobacteria;c__Alphaproteobacteria;o__Sphingomonadales;f__Sphingomonadaceae;g__;s__	d__Bacteria;p__Proteobacteria;c__Alphaproteobacteria;o__Sphingomonadales;f__Sphingosinicellaceae;g__;s__	68.77	4.44	1	0	1	2	0	1	0	0	0	0	0	0	0	0	0	0	0	0	0	0	0	0	0	0	0	0	0	0	0	0	0	0	0	0	0	0	0	1	0	0	0
bin104	A	p__Proteobacteria	c__Alphaproteobacteria	g__Oleisolibacter	d__Bacteria;p__Proteobacteria;c__Alphaproteobacteria;o__Azospirillales;f__Azospirillaceae;g__Oleisolibacter;s__	d__Bacteria;p__Proteobacteria;c__Alphaproteobacteria;o__Rhodospirillales;f__Rhodospirillaceae;g__Oleisolibacter;s__	63.45	2.81	0	0	1	3	0	0	2	0	1	0	0	0	0	0	0	0	0	0	0	0	0	0	0	0	0	0	0	2	0	0	0	0	0	0	0	0	0	2	1	0	0
bin112	A	p__Proteobacteria	c__Alphaproteobacteria	g__	d__Bacteria;p__Proteobacteria;c__Alphaproteobacteria;o__Sphingomonadales;f__Sphingomonadaceae;g__;s__	d__Bacteria;p__Proteobacteria;c__Alphaproteobacteria;o__Sphingomonadales;f__Sphingomonadaceae;g__;s__	51.03	5.17	0	0	0	0	0	0	1	0	0	0	0	0	0	0	0	0	0	0	0	0	0	0	0	0	0	0	0	0	0	0	0	0	0	0	0	0	0	1	0	0	0
bin97	A	p__Proteobacteria	c__Alphaproteobacteria	g__Geminicoccus	d__Bacteria;p__Proteobacteria;c__Alphaproteobacteria;o__Geminicoccales;f__Geminicoccaceae;g__Geminicoccus;s__	d__Bacteria;p__Proteobacteria;c__Alphaproteobacteria;o__Rhodospirillales;f__Geminicoccaceae;g__Geminicoccus;s__	57.86	9.54	0	0	1	0	0	0	0	0	0	0	0	0	0	0	0	0	0	0	0	0	0	0	0	0	0	0	0	3	0	0	0	0	0	0	0	0	0	1	0	0	0
bin38	C	p__Acidobacteriota	c__Acidobacteriae	g__JACMLA01	d__Bacteria;p__Acidobacteriota;c__Acidobacteriae;o__Bryobacterales;f__Bryobacteraceae;g__JACMLA01;s__	d__Bacteria;p__Acidobacteria;c__Acidobacteriia;o__Bryobacterales;f__Bryobacteraceae;g__;s__	51.76	2.72	1	0	1	2	0	0	1	0	0	0	0	0	0	0	0	0	0	0	0	0	0	0	0	0	0	0	0	1	2	0	0	0	0	0	0	0	0	1	0	0	0
bin44	C	p__Acidobacteriota	c__Blastocatellia	g__QHXN01	d__Bacteria;p__Acidobacteriota;c__Blastocatellia;o__Pyrinomonadales;f__Pyrinomonadaceae;g__QHXN01;s__	d__Bacteria;p__Acidobacteria;c__;o__;f__;g__;s__	64.91	3.42	0	0	1	0	0	0	1	0	0	0	1	0	0	0	0	0	0	0	0	0	0	0	0	0	0	0	0	0	0	0	0	0	0	0	0	0	0	4	0	0	0
bin45	C	p__Acidobacteriota	c__Blastocatellia	g__QHXN01	d__Bacteria;p__Acidobacteriota;c__Blastocatellia;o__Pyrinomonadales;f__Pyrinomonadaceae;g__QHXN01;s__	d__Bacteria;p__Acidobacteria;c__;o__;f__;g__;s__	55.17	3.45	1	0	0	0	0	1	2	0	1	0	1	0	0	0	0	0	0	0	0	0	0	0	0	0	0	0	0	0	0	0	0	0	0	0	0	0	0	1	0	0	0
bin49	C	p__Acidobacteriota	c__Acidobacteriae	g__JACMLA01	d__Bacteria;p__Acidobacteriota;c__Acidobacteriae;o__Bryobacterales;f__Bryobacteraceae;g__JACMLA01;s__	d__Bacteria;p__Acidobacteria;c__Acidobacteriia;o__Bryobacterales;f__Bryobacteraceae;g__;s__	60.92	6.9	0	0	2	4	0	1	2	0	1	1	0	0	0	0	0	0	0	0	0	0	0	0	0	0	0	0	0	0	0	0	0	0	0	0	0	1	0	2	0	0	0
bin60	C	p__Acidobacteriota	c__Blastocatellia	g__JACCRA01	d__Bacteria;p__Acidobacteriota;c__Blastocatellia;o__Pyrinomonadales;f__Pyrinomonadaceae;g__JACCRA01;s__	d__Bacteria;p__Acidobacteria;c__Blastocatellia;o__Blastocatellales;f__Pyrinomonadaceae;g__;s__	63.24	4.32	0	0	2	0	0	1	1	0	1	0	0	0	0	0	0	0	0	0	0	0	0	0	0	0	0	0	0	0	0	0	0	0	0	0	0	1	0	1	0	0	0
bin125	C	p__Acidobacteriota	c__Blastocatellia	g__JACVRN01	d__Bacteria;p__Acidobacteriota;c__Blastocatellia;o__Pyrinomonadales;f__Pyrinomonadaceae;g__JACVRN01;s__	d__Bacteria;p__Acidobacteria;c__Blastocatellia;o__Blastocatellales;f__Pyrinomonadaceae;g__;s__	93.82	2.56	1	0	2	0	0	2	1	0	1	0	0	0	0	0	0	0	0	0	0	0	0	0	0	0	0	0	0	0	1	0	0	0	0	0	0	0	0	1	0	0	0
bin37	C	p__Actinobacteriota	c__Acidimicrobiia	g__	d__Bacteria;p__Actinobacteriota;c__Acidimicrobiia;o__Acidimicrobiales;f__Ilumatobacteraceae;g__;s__	d__Bacteria;p__Actinobacteria;c__Acidimicrobiia;o__Acidimicrobiales;f__Acidimicrobiaceae;g__;s__	54.14	8.62	1	0	1	1	0	2	1	0	0	0	0	0	0	0	0	0	0	0	0	0	0	0	0	0	0	0	0	0	0	1	0	0	0	0	0	0	0	4	3	0	0
bin47	C	p__Actinobacteriota	c__Thermoleophilia	g__	d__Bacteria;p__Actinobacteriota;c__Thermoleophilia;o__Solirubrobacterales;f__;g__;s__	d__Bacteria;p__Actinobacteria;c__Thermoleophilia;o__Solirubrobacterales;f__;g__;s__	51.03	8.62	1	0	4	0	0	0	2	0	0	0	0	0	1	0	0	0	0	0	0	0	0	0	0	0	0	0	0	0	0	0	0	0	0	0	0	0	0	7	0	0	0
bin52	C	p__Actinobacteriota	c__Actinomycetia	g__Actinosynnema	d__Bacteria;p__Actinobacteriota;c__Actinomycetia;o__Mycobacteriales;f__Pseudonocardiaceae;g__Actinosynnema;s__	d__Bacteria;p__Actinobacteria;c__Actinomycetia;o__Pseudonocardiales;f__Pseudonocardiaceae;g__Saccharothrix;s__	80.83	8.9	0	0	1	2	0	1	3	1	0	0	0	0	0	0	0	0	0	0	0	0	0	0	0	0	0	0	0	0	0	1	0	1	0	0	0	0	0	5	1	0	0
bin53	C	p__Actinobacteriota	c__Actinomycetia	g__JABDRL01	d__Bacteria;p__Actinobacteriota;c__Actinomycetia;o__Mycobacteriales;f__Micromonosporaceae;g__JABDRL01;s__	d__Bacteria;p__Actinobacteria;c__Actinomycetia;o__Micromonosporales;f__Micromonosporaceae;g__Dactylosporangium;s__	97.47	3.25	1	0	2	1	0	1	2	0	1	0	0	0	0	0	0	0	0	0	0	0	0	0	0	0	0	0	1	0	0	0	0	0	0	0	0	0	0	6	1	0	0
bin54	C	p__Actinobacteriota	c__Actinomycetia	g__	d__Bacteria;p__Actinobacteriota;c__Actinomycetia;o__Mycobacteriales;f__Pseudonocardiaceae;g__;s__	d__Bacteria;p__Actinobacteria;c__Actinomycetia;o__Pseudonocardiales;f__Pseudonocardiaceae;g__;s__	87.15	1.71	1	0	2	0	0	1	2	0	1	0	0	0	0	0	0	0	0	0	0	0	0	0	0	0	0	0	0	0	0	0	0	0	0	0	0	0	0	2	0	0	0
bin58	C	p__Actinobacteriota	c__Thermoleophilia	g__JAAYBF01	d__Bacteria;p__Actinobacteriota;c__Thermoleophilia;o__Solirubrobacterales;f__Thermoleophilaceae;g__JAAYBF01;s__	d__Bacteria;p__Actinobacteria;c__Thermoleophilia;o__Thermoleophilales;f__Thermoleophilaceae;g__;s__	78.99	3.95	1	0	2	0	0	0	1	0	1	0	0	0	0	0	0	0	0	0	0	0	1	0	0	0	0	0	0	0	0	0	0	0	0	0	0	0	0	3	0	0	0
bin59	C	p__Actinobacteriota	c__Actinomycetia	g__WHTC01	d__Bacteria;p__Actinobacteriota;c__Actinomycetia;o__Euzebyales;f__Egibacteraceae;g__WHTC01;s__	d__Bacteria;p__Actinobacteria;c__Nitriliruptoria;o__Nitriliruptorales;f__;g__;s__	70.48	3.42	0	0	0	1	0	1	1	0	1	0	0	0	0	0	0	0	0	0	0	0	0	0	0	0	0	0	0	0	0	0	0	0	0	0	0	0	0	4	0	0	0
bin39	C	p__Bacteroidota	c__Bacteroidia	g__UBA2791	d__Bacteria;p__Bacteroidota;c__Bacteroidia;o__Chitinophagales;f__Chitinophagaceae;g__UBA2791;s__	d__Bacteria;p__Bacteroidetes;c__Chitinophagia;o__Chitinophagales;f__Chitinophagaceae;g__;s__	93.43	4.45	1	0	1	1	0	1	1	0	0	0	0	0	0	0	0	0	0	0	0	0	0	0	0	0	0	0	0	0	0	0	0	0	0	0	0	0	1	2	1	0	0
bin61	C	p__Bacteroidota	c__Bacteroidia	g__172606-1	d__Bacteria;p__Bacteroidota;c__Bacteroidia;o__Cytophagales;f__172606-1;g__172606-1;s__	d__Bacteria;p__Bacteroidetes;c__Cytophagia;o__Cytophagales;f__Cytophagaceae;g__Rhodocytophaga;s__	93.39	4.37	1	1	1	1	0	0	2	0	0	0	1	0	0	0	0	0	0	0	0	0	0	0	0	0	0	0	0	0	2	1	0	0	0	1	0	1	1	2	0	0	0
bin119	C	p__Bacteroidota	c__Bacteroidia	g__Flavisolibacter	d__Bacteria;p__Bacteroidota;c__Bacteroidia;o__Chitinophagales;f__Chitinophagaceae;g__Flavisolibacter;s__	d__Bacteria;p__Bacteroidetes;c__Chitinophagia;o__Chitinophagales;f__Chitinophagaceae;g__Flavisolibacter;s__	69.14	9.55	1	0	2	0	0	1	1	0	0	0	0	0	0	0	0	0	0	0	0	0	0	0	0	0	0	0	0	0	0	0	0	0	0	0	0	0	0	1	0	0	0
bin122	C	p__Bacteroidota	c__Bacteroidia	g__Chryseolinea_A	d__Bacteria;p__Bacteroidota;c__Bacteroidia;o__Cytophagales;f__Cyclobacteriaceae;g__Chryseolinea_A;s__	d__Bacteria;p__Bacteroidetes;c__Cytophagia;o__Cytophagales;f__Fulvivirgaceae;g__Chryseolinea;s__	85.84	2.55	1	1	1	1	0	1	2	0	0	0	0	0	0	0	0	0	0	0	0	0	0	0	0	0	0	0	0	0	1	1	0	0	0	0	0	0	0	1	0	0	0
bin123	C	p__Bacteroidota	c__Bacteroidia	g__Adhaeribacter	d__Bacteria;p__Bacteroidota;c__Bacteroidia;o__Cytophagales;f__Hymenobacteraceae;g__Adhaeribacter;s__	d__Bacteria;p__Bacteroidetes;c__Cytophagia;o__Cytophagales;f__Hymenobacteraceae;g__Adhaeribacter;s__	86.06	9.47	1	1	1	0	0	0	1	0	1	0	0	0	0	0	0	0	0	0	0	0	0	0	0	0	0	0	0	0	0	2	0	0	0	0	0	0	0	1	0	0	0
bin124	C	p__Bacteroidota	c__Bacteroidia	g__Fibrisoma	d__Bacteria;p__Bacteroidota;c__Bacteroidia;o__Cytophagales;f__Spirosomaceae;g__Fibrisoma;s__	d__Bacteria;p__Bacteroidetes;c__Cytophagia;o__Cytophagales;f__Cytophagaceae;g__Fibrisoma;s__	70.24	2.43	1	0	0	1	0	1	1	0	1	0	0	0	0	0	0	0	0	0	0	0	0	0	0	0	0	0	0	0	0	0	0	0	0	0	0	0	0	0	0	0	0
bin48	C	p__Chloroflexota	c__Chloroflexia	g__JACDGP01	d__Bacteria;p__Chloroflexota;c__Chloroflexia;o__Chloroflexales;f__Herpetosiphonaceae;g__JACDGP01;s__	d__Bacteria;p__Chloroflexi;c__Chloroflexia;o__Herpetosiphonales;f__Herpetosiphonaceae;g__;s__	84.82	3.19	1	0	3	0	0	0	2	0	1	0	1	0	0	0	0	0	0	0	0	0	0	0	0	0	0	0	0	0	0	0	0	0	0	0	0	0	0	2	0	0	0
bin50	C	p__Chloroflexota	c__Chloroflexia	g__CADCWF01	d__Bacteria;p__Chloroflexota;c__Chloroflexia;o__Thermomicrobiales;f__UBA6265;g__CADCWF01;s__	d__Bacteria;p__Chloroflexi;c__Thermomicrobia;o__Thermomicrobiales;f__;g__;s__	53.61	0.09	1	0	1	0	0	0	2	0	6	0	0	0	0	0	0	0	0	0	0	0	0	0	0	0	0	0	0	0	0	0	0	0	0	0	0	0	0	4	2	0	0
bin55	C	p__Chloroflexota	c__Chloroflexia	g__JACCXM01	d__Bacteria;p__Chloroflexota;c__Chloroflexia;o__Thermomicrobiales;f__UBA6265;g__JACCXM01;s__	d__Bacteria;p__Chloroflexi;c__Chloroflexia;o__;f__;g__;s__	84.28	0	1	0	1	1	0	0	2	0	0	0	0	0	0	0	0	0	0	0	0	0	0	0	0	0	0	0	0	0	0	0	0	0	0	0	0	1	0	3	0	0	0
bin118	C	p__Chloroflexota	c__Anaerolineae	g__GCA-2699585	d__Bacteria;p__Chloroflexota;c__Anaerolineae;o__SBR1031;f__A4b;g__GCA-2699585;s__	d__Bacteria;p__Chloroflexi;c__Anaerolineae;o__Anaerolineales;f__Anaerolineaceae;g__;s__	66.14	9.55	0	0	4	0	0	0	2	0	0	0	0	0	0	0	0	0	0	0	0	0	0	0	0	0	0	0	0	0	0	1	0	0	0	2	0	0	0	2	0	0	0
bin35	C	p__Cyanobacteria	c__Cyanobacteriia	g__Microcoleus	d__Bacteria;p__Cyanobacteria;c__Cyanobacteriia;o__Cyanobacteriales;f__Microcoleaceae;g__Microcoleus;s__	d__Bacteria;p__Cyanobacteria;c__;o__Oscillatoriales;f__Microcoleaceae;g__;s__	57.42	4.39	1	0	2	5	0	0	1	0	3	0	0	0	0	0	0	0	0	0	0	0	0	0	0	0	0	0	0	0	0	2	0	0	0	0	0	0	0	0	1	0	0
bin36	C	p__Cyanobacteria	c__Cyanobacteriia	g__JAAUTJ01	d__Bacteria;p__Cyanobacteria;c__Cyanobacteriia;o__Elainellales;f__Elainellaceae;g__JAAUTJ01;s__	d__Bacteria;p__Cyanobacteria;c__;o__Synechococcales;f__Leptolyngbyaceae;g__;s__	78.81	5.12	1	0	2	0	0	0	1	0	1	0	0	0	0	0	0	0	0	0	0	0	1	0	0	0	0	0	0	0	0	1	0	0	0	0	0	0	0	8	1	0	0
bin41	C	p__Cyanobacteria	c__Cyanobacteriia	g__JAAUOQ01	d__Bacteria;p__Cyanobacteria;c__Cyanobacteriia;o__Elainellales;f__Elainellaceae;g__JAAUOQ01;s__	d__Bacteria;p__Cyanobacteria;c__;o__Synechococcales;f__Leptolyngbyaceae;g__;s__	90.09	4.95	1	0	3	0	0	0	1	0	1	0	0	0	0	0	0	0	0	0	0	0	1	0	0	0	0	0	0	0	0	1	0	0	1	0	0	0	0	4	1	0	0
bin42	C	p__Cyanobacteria	c__Cyanobacteriia	g__	d__Bacteria;p__Cyanobacteria;c__Cyanobacteriia;o__Leptolyngbyales;f__Leptolyngbyaceae;g__;s__	d__Bacteria;p__Cyanobacteria;c__;o__Synechococcales;f__Leptolyngbyaceae;g__;s__	85.42	2.04	1	0	1	1	0	0	0	0	1	0	0	0	0	0	0	0	0	0	0	0	1	0	0	0	0	0	0	0	0	0	0	0	0	0	0	0	0	3	1	0	0
bin46	C	p__Cyanobacteria	c__Cyanobacteriia	g__Microcoleus	d__Bacteria;p__Cyanobacteria;c__Cyanobacteriia;o__Cyanobacteriales;f__Microcoleaceae;g__Microcoleus;s__	d__Bacteria;p__Cyanobacteria;c__;o__Oscillatoriales;f__Microcoleaceae;g__Microcoleus;s__	80.02	7.98	1	0	2	1	0	0	1	0	1	0	0	0	0	0	0	0	0	0	0	0	1	0	0	0	0	0	0	0	0	1	0	0	0	0	0	0	0	2	0	0	0
bin56	C	p__Cyanobacteria	c__Cyanobacteriia	g__Chroococcidiopsis	d__Bacteria;p__Cyanobacteria;c__Cyanobacteriia;o__Cyanobacteriales;f__Chroococcidiopsidaceae;g__Chroococcidiopsis;s__	d__Bacteria;p__Cyanobacteria;c__;o__;f__;g__;s__	69.41	4.41	1	0	1	1	0	0	1	0	1	0	1	0	0	0	0	0	0	0	0	0	1	1	0	0	0	0	0	0	0	0	0	0	2	0	0	0	0	1	1	0	0
bin121	C	p__Cyanobacteria	c__Cyanobacteriia	g__Aliterella	d__Bacteria;p__Cyanobacteria;c__Cyanobacteriia;o__Cyanobacteriales;f__Chroococcidiopsidaceae;g__Aliterella;s__	d__Bacteria;p__Cyanobacteria;c__;o__Chroococcidiopsidales;f__Chroococcidiopsidaceae;g__Aliterella;s__	96.67	3.78	1	0	1	0	0	0	1	0	1	0	0	0	0	0	0	0	0	0	0	0	1	0	0	0	0	0	0	0	0	1	0	0	2	0	0	0	0	1	1	0	0
bin120	C	p__Gemmatimonadota	c__Gemmatimonadetes	g__Longimicrobium	d__Bacteria;p__Gemmatimonadota;c__Gemmatimonadetes;o__Longimicrobiales;f__Longimicrobiaceae;g__Longimicrobium;s__	d__Bacteria;p__Gemmatimonadetes;c__Longimicrobia;o__Longimicrobiales;f__Longimicrobiaceae;g__Longimicrobium;s__	70.44	9.98	1	0	0	1	0	0	1	0	1	0	0	0	0	0	0	0	0	0	0	0	0	0	0	0	0	0	0	0	1	0	0	0	0	1	0	0	0	1	0	0	0
bin40	C	p__Myxococcota	c__Polyangia	g__	d__Bacteria;p__Myxococcota;c__Polyangia;o__Polyangiales;f__Polyangiaceae;g__;s__	d__Bacteria;p__Proteobacteria;c__Deltaproteobacteria;o__Myxococcales;f__;g__;s__	86.3	2.4	1	0	2	2	0	1	2	0	1	0	0	0	0	0	0	0	0	1	0	0	0	0	0	0	0	0	0	0	1	0	0	0	0	0	0	1	0	2	0	0	0
bin43	C	p__Proteobacteria	c__Alphaproteobacteria	g__Allosphingosinicella	d__Bacteria;p__Proteobacteria;c__Alphaproteobacteria;o__Sphingomonadales;f__Sphingomonadaceae;g__Allosphingosinicella;s__	d__Bacteria;p__Proteobacteria;c__Alphaproteobacteria;o__Sphingomonadales;f__Sphingosinicellaceae;g__Sphingosinicella;s__	52.61	7.94	1	0	0	0	0	0	0	0	0	0	0	0	0	0	0	0	0	0	0	0	0	0	0	0	0	0	0	0	0	0	0	0	0	0	0	0	0	1	0	0	0
bin51	C	p__Proteobacteria	c__Alphaproteobacteria	g__	d__Bacteria;p__Proteobacteria;c__Alphaproteobacteria;o__Rhizobiales;f__Beijerinckiaceae;g__;s__	d__Bacteria;p__Proteobacteria;c__Alphaproteobacteria;o__Hyphomicrobiales;f__Methylobacteriaceae;g__;s__	50.78	3.26	1	0	4	0	0	0	3	0	0	0	0	0	0	0	0	0	0	0	0	0	0	0	0	0	0	0	0	0	0	0	0	0	0	0	0	0	0	1	0	0	0
bin57	C	p__Proteobacteria	c__Alphaproteobacteria	g__Belnapia	d__Bacteria;p__Proteobacteria;c__Alphaproteobacteria;o__Acetobacterales;f__Acetobacteraceae;g__Belnapia;s__Belnapia sp902805545	d__Bacteria;p__Proteobacteria;c__Alphaproteobacteria;o__Rhodospirillales;f__Acetobacteraceae;g__Craurococcus;s__	92.16	4.81	1	1	1	1	0	1	1	0	0	0	0	0	0	0	0	0	0	0	0	0	0	0	0	0	0	0	0	0	0	0	0	0	0	0	0	0	0	1	1	1	0
bin62	G	p__Acidobacteriota	c__Thermoanaerobaculia	g__UBA5704	d__Bacteria;p__Acidobacteriota;c__Thermoanaerobaculia;o__UBA5704;f__UBA5704;g__UBA5704;s__	d__Bacteria;p__Acidobacteria;c__Holophagae;o__Holophagales;f__;g__;s__	74.38	2.78	0	0	1	0	0	0	0	0	0	0	0	0	0	0	0	0	0	0	0	0	0	0	0	0	0	0	0	0	1	0	0	0	0	0	0	0	0	1	0	0	0
bin65	G	p__Acidobacteriota	c__Blastocatellia	g__SXVE01	d__Bacteria;p__Acidobacteriota;c__Blastocatellia;o__Pyrinomonadales;f__Pyrinomonadaceae;g__SXVE01;s__	d__Bacteria;p__Acidobacteria;c__;o__;f__;g__;s__	54.43	4.49	1	0	0	0	0	1	0	0	0	0	1	0	0	0	0	0	0	0	0	0	0	0	0	0	0	0	0	0	1	0	0	0	0	0	0	0	0	0	0	0	0
bin63	G	p__Actinobacteriota	c__Acidimicrobiia	g__	d__Bacteria;p__Actinobacteriota;c__Acidimicrobiia;o__Acidimicrobiales;f__Ilumatobacteraceae;g__;s__	d__Bacteria;p__Actinobacteria;c__Acidimicrobiia;o__Acidimicrobiales;f__Acidimicrobiaceae;g__;s__	79.68	5.41	1	0	1	0	0	1	2	0	0	0	0	0	0	0	0	0	0	1	0	0	0	0	0	0	0	0	0	0	0	0	0	0	0	0	0	0	0	2	0	0	0
bin130	G	p__Actinobacteriota	c__Rubrobacteria	g__SCSIO-52915	d__Bacteria;p__Actinobacteriota;c__Rubrobacteria;o__Rubrobacterales;f__Rubrobacteraceae;g__SCSIO-52915;s__	d__Bacteria;p__Actinobacteria;c__Rubrobacteria;o__Rubrobacterales;f__Rubrobacteraceae;g__;s__	78.58	11.02	1	0	0	5	0	0	1	0	1	0	0	0	0	0	0	0	0	0	0	0	0	0	0	0	0	0	0	0	0	0	0	0	0	0	0	0	0	1	0	0	0
bin132	G	p__Actinobacteriota	c__Rubrobacteria	g__SCSIO-52915	d__Bacteria;p__Actinobacteriota;c__Rubrobacteria;o__Rubrobacterales;f__Rubrobacteraceae;g__SCSIO-52915;s__	d__Bacteria;p__Actinobacteria;c__Rubrobacteria;o__Rubrobacterales;f__Rubrobacteraceae;g__;s__	69.91	7.52	0	0	0	1	0	0	3	0	0	0	0	0	0	0	0	0	0	0	0	0	0	0	0	0	0	0	0	0	0	1	0	0	0	0	0	0	0	1	1	0	0
bin134	G	p__Actinobacteriota	c__Actinomycetia	g__	d__Bacteria;p__Actinobacteriota;c__Actinomycetia;o__Propionibacteriales;f__Nocardioidaceae;g__;s__	d__Bacteria;p__Actinobacteria;c__Actinomycetia;o__Propionibacteriales;f__Nocardioidaceae;g__;s__	95.34	1.96	1	0	2	0	0	1	1	0	2	0	0	0	0	0	0	0	0	0	0	0	0	0	0	0	0	0	0	0	0	0	0	0	0	0	0	1	0	4	0	0	0
bin136	G	p__Actinobacteriota	c__Acidimicrobiia	g__	d__Bacteria;p__Actinobacteriota;c__Acidimicrobiia;o__Acidimicrobiales;f__;g__;s__	d__Bacteria;p__Actinobacteria;c__Acidimicrobiia;o__;f__;g__;s__	95.73	4.27	1	0	2	0	0	1	1	0	1	0	0	0	0	0	0	0	0	0	0	0	0	0	0	0	0	0	0	0	0	0	0	0	0	0	0	0	0	3	0	0	0
bin126	G	p__Bacteroidota	c__Bacteroidia	g__Flavisolibacter	d__Bacteria;p__Bacteroidota;c__Bacteroidia;o__Chitinophagales;f__Chitinophagaceae;g__Flavisolibacter;s__	d__Bacteria;p__Bacteroidetes;c__Chitinophagia;o__Chitinophagales;f__Chitinophagaceae;g__Flavisolibacter;s__	70.45	1.23	1	0	0	0	0	1	1	0	0	0	0	0	0	0	0	0	0	0	0	0	0	0	0	0	0	0	0	0	0	0	0	0	0	0	0	0	0	2	1	0	0
bin127	G	p__Bacteroidota	c__Bacteroidia	g__UBA2791	d__Bacteria;p__Bacteroidota;c__Bacteroidia;o__Chitinophagales;f__Chitinophagaceae;g__UBA2791;s__	d__Bacteria;p__Bacteroidetes;c__Chitinophagia;o__Chitinophagales;f__Chitinophagaceae;g__;s__	60.43	1.25	0	0	0	1	0	1	1	0	0	0	0	0	0	0	0	0	0	0	0	0	0	0	0	0	0	0	0	0	0	0	0	0	0	0	0	0	0	3	0	0	0
bin129	G	p__Bacteroidota	c__Bacteroidia	g__Fibrisoma	d__Bacteria;p__Bacteroidota;c__Bacteroidia;o__Cytophagales;f__Spirosomaceae;g__Fibrisoma;s__	d__Bacteria;p__Bacteroidetes;c__Cytophagia;o__Cytophagales;f__Cytophagaceae;g__Fibrisoma;s__	66.68	2.88	1	0	0	0	0	1	1	0	1	0	0	0	0	0	0	0	0	0	0	0	0	0	0	0	0	0	0	0	0	0	0	0	0	0	0	0	0	1	0	0	0
bin64	G	p__Chloroflexota	c__Chloroflexia	g__JACCYX01	d__Bacteria;p__Chloroflexota;c__Chloroflexia;o__Thermomicrobiales;f__UBA6265;g__JACCYX01;s__	d__Bacteria;p__Chloroflexi;c__Chloroflexia;o__;f__;g__;s__	55.47	3.25	0	0	0	0	0	0	1	0	0	0	0	0	0	0	0	0	0	0	0	0	0	0	0	0	0	0	0	0	0	0	0	0	0	0	0	0	0	0	0	0	0
bin67	G	p__Chloroflexota	c__Chloroflexia	g__CADCWF01	d__Bacteria;p__Chloroflexota;c__Chloroflexia;o__Thermomicrobiales;f__UBA6265;g__CADCWF01;s__	d__Bacteria;p__Chloroflexi;c__Thermomicrobia;o__Thermomicrobiales;f__;g__;s__	56.86	5.67	1	0	0	1	0	0	0	0	0	0	0	0	0	0	0	0	0	0	0	0	0	0	0	0	0	0	0	0	0	0	0	0	0	0	0	0	0	2	1	0	0
bin137	G	p__Chloroflexota	c__Ellin6529	g__	d__Bacteria;p__Chloroflexota;c__Ellin6529;o__QHBO01;f__QHBO01;g__;s__	d__Bacteria;p__Chloroflexi;c__;o__;f__;g__;s__	93.98	0	0	0	1	0	0	0	1	0	0	0	0	0	0	0	0	0	0	0	0	0	0	0	0	0	0	0	0	0	0	0	0	0	0	0	0	0	0	1	0	0	0
bin66	G	p__Cyanobacteria	c__Cyanobacteriia	g__PCC7113	d__Bacteria;p__Cyanobacteria;c__Cyanobacteriia;o__Cyanobacteriales;f__Coleofasciculaceae;g__PCC7113;s__	d__Bacteria;p__Cyanobacteria;c__;o__Oscillatoriales;f__Microcoleaceae;g__Microcoleus;s__	70.99	5.83	1	0	1	0	0	0	1	0	1	0	0	0	0	0	0	0	0	0	0	0	1	1	0	0	0	0	0	0	0	0	0	0	0	0	0	0	0	3	0	0	0
bin68	G	p__Cyanobacteria	c__Cyanobacteriia	g__Chroococcidiopsis	d__Bacteria;p__Cyanobacteria;c__Cyanobacteriia;o__Cyanobacteriales;f__Chroococcidiopsidaceae;g__Chroococcidiopsis;s__	d__Bacteria;p__Cyanobacteria;c__;o__;f__;g__;s__	73.65	4.78	1	0	2	0	0	0	1	0	1	0	0	0	0	0	0	0	0	0	0	0	0	0	0	0	0	0	0	0	0	0	0	0	0	0	0	0	0	4	1	0	0
bin69	G	p__Cyanobacteria	c__Cyanobacteriia	g__JAAUTN01	d__Bacteria;p__Cyanobacteria;c__Cyanobacteriia;o__Elainellales;f__Elainellaceae;g__JAAUTN01;s__	d__Bacteria;p__Cyanobacteria;c__;o__Synechococcales;f__Leptolyngbyaceae;g__;s__	73.47	1.89	1	0	1	1	0	0	1	0	0	0	0	0	0	0	0	0	0	0	0	0	1	0	0	0	0	0	0	0	0	0	0	0	1	0	0	0	0	5	1	0	0
bin70	G	p__Cyanobacteria	c__Cyanobacteriia	g__Chroococcidiopsis	d__Bacteria;p__Cyanobacteria;c__Cyanobacteriia;o__Cyanobacteriales;f__Chroococcidiopsidaceae;g__Chroococcidiopsis;s__	d__Bacteria;p__Cyanobacteria;c__;o__;f__;g__;s__	80.37	5.3	0	0	0	0	0	0	2	0	1	0	0	0	0	0	0	0	0	0	0	0	1	1	0	0	0	0	0	0	0	1	0	0	1	0	0	0	0	2	0	0	0
bin71	G	p__Cyanobacteria	c__Cyanobacteriia	g__	d__Bacteria;p__Cyanobacteria;c__Cyanobacteriia;o__Cyanobacteriales;f__Chroococcidiopsidaceae;g__;s__	d__Bacteria;p__Cyanobacteria;c__;o__Chroococcales;f__Chroococcaceae;g__;s__	72.44	7	1	0	0	0	0	0	1	0	0	0	0	0	0	0	0	0	0	0	0	0	1	0	0	0	0	0	0	0	0	0	0	0	1	0	0	0	0	2	0	0	0
bin128	G	p__Myxococcota	c__Polyangia	g__Haliangium	d__Bacteria;p__Myxococcota;c__Polyangia;o__Haliangiales;f__Haliangiaceae;g__Haliangium;s__	d__Bacteria;p__Proteobacteria;c__Deltaproteobacteria;o__Myxococcales;f__Kofleriaceae;g__Haliangium;s__	84.52	2.75	1	0	2	1	0	0	1	0	0	0	0	0	1	0	0	0	0	0	0	0	0	0	0	0	0	0	0	0	1	0	0	0	0	0	0	2	0	1	0	0	2
bin72	G	p__Proteobacteria	c__Alphaproteobacteria	g__Rubellimicrobium	d__Bacteria;p__Proteobacteria;c__Alphaproteobacteria;o__Rhodobacterales;f__Rhodobacteraceae;g__Rubellimicrobium;s__	d__Bacteria;p__Proteobacteria;c__Alphaproteobacteria;o__Rhodobacterales;f__Roseobacteraceae;g__Rubellimicrobium;s__	77.26	1.88	1	0	1	1	0	2	2	0	1	0	0	0	0	0	0	0	0	0	0	0	0	0	0	0	0	0	0	0	0	0	0	0	0	0	0	0	0	3	1	0	0
bin131	G	p__Proteobacteria	c__Alphaproteobacteria	g__	d__Bacteria;p__Proteobacteria;c__Alphaproteobacteria;o__Geminicoccales;f__Geminicoccaceae;g__;s__	d__Bacteria;p__Proteobacteria;c__Alphaproteobacteria;o__Rhodospirillales;f__Geminicoccaceae;g__;s__	59.27	5.09	1	0	2	1	0	1	1	0	1	0	0	0	0	0	0	0	0	0	0	0	0	0	0	0	0	0	0	0	0	0	0	0	0	0	0	0	0	6	1	1	0
bin133	G	p__Proteobacteria	c__Alphaproteobacteria	g__Microvirga	d__Bacteria;p__Proteobacteria;c__Alphaproteobacteria;o__Rhizobiales;f__Beijerinckiaceae;g__Microvirga;s__	d__Bacteria;p__Proteobacteria;c__Alphaproteobacteria;o__Hyphomicrobiales;f__Methylobacteriaceae;g__Microvirga;s__	56.17	0.42	1	0	1	1	0	0	0	0	0	0	0	0	0	0	0	0	0	0	0	0	0	0	0	0	0	0	0	0	0	0	0	0	0	0	0	0	0	2	1	0	0
bin135	G	p__Proteobacteria	c__Alphaproteobacteria	g__BN140002	d__Bacteria;p__Proteobacteria;c__Alphaproteobacteria;o__Rhizobiales;f__Beijerinckiaceae;g__BN140002;s__	d__Bacteria;p__Proteobacteria;c__Alphaproteobacteria;o__Hyphomicrobiales;f__Salinarimonadaceae;g__Salinarimonas;s__	67.76	5.87	1	0	0	0	0	1	0	0	0	0	0	0	0	0	0	0	0	0	0	0	0	0	0	0	0	0	0	0	0	0	1	0	0	0	0	0	0	1	0	1	0
bin138	G	p__Proteobacteria	c__Alphaproteobacteria	g__Belnapia	d__Bacteria;p__Proteobacteria;c__Alphaproteobacteria;o__Acetobacterales;f__Acetobacteraceae;g__Belnapia;s__Belnapia sp902805545	d__Bacteria;p__Proteobacteria;c__Alphaproteobacteria;o__Rhodospirillales;f__Acetobacteraceae;g__Craurococcus;s__	86.67	6.24	1	0	1	3	0	1	1	0	0	0	0	0	0	0	0	0	0	0	0	0	0	0	0	0	0	0	0	0	0	0	0	0	0	0	0	0	0	1	0	1	0
bin73	G	p__Thermoproteota	c__Nitrososphaeria	g__Nitrosocosmicus	d__Archaea;p__Thermoproteota;c__Nitrososphaeria;o__Nitrososphaerales;f__Nitrososphaeraceae;g__Nitrosocosmicus;s__	d__Archaea;p__Thaumarchaeota;c__Nitrososphaeria;o__Nitrososphaerales;f__Nitrososphaeraceae;g__CandidatusNitrosocosmicus;s__	55.33	2.67	0	0	0	0	0	0	1	0	0	0	0	0	0	0	0	0	0	1	0	1	0	0	1	0	0	0	0	0	0	0	0	0	0	0	0	0	0	0	1	0	0
bin74	G	p__Verrucomicrobiota	c__Verrucomicrobiae	g__JACCTI01	d__Bacteria;p__Verrucomicrobiota;c__Verrucomicrobiae;o__Chthoniobacterales;f__UBA10450;g__JACCTI01;s__	d__Bacteria;p__Verrucomicrobia;c__Spartobacteria;o__Chthoniobacterales;f__;g__;s__	84.5	1.72	0	1	0	0	0	0	3	0	0	0	0	0	0	0	0	0	0	0	0	0	0	0	0	0	0	0	0	0	0	0	0	0	0	0	0	0	0	1	0	0	0
bin85	M	p__Acidobacteriota	c__Vicinamibacteria	g__	d__Bacteria;p__Acidobacteriota;c__Vicinamibacteria;o__Vicinamibacterales;f__UBA2999;g__;s__	d__Bacteria;p__Acidobacteria;c__;o__;f__;g__;s__	57.76	1.72	0	1	1	0	0	0	3	0	0	0	0	0	0	0	0	0	0	0	0	0	0	0	0	0	0	0	0	0	1	0	0	0	0	0	0	0	0	1	0	0	0
bin149	M	p__Acidobacteriota	c__Acidobacteriae	g__JACMLA01	d__Bacteria;p__Acidobacteriota;c__Acidobacteriae;o__Bryobacterales;f__Bryobacteraceae;g__JACMLA01;s__	d__Bacteria;p__Acidobacteria;c__Acidobacteriia;o__Bryobacterales;f__Bryobacteraceae;g__;s__	78.68	3.8	1	0	1	1	0	0	0	0	0	0	0	0	0	0	0	0	0	0	0	0	0	0	0	0	0	0	0	1	1	1	0	0	0	0	0	0	0	2	0	0	0
bin151	M	p__Acidobacteriota	c__Acidobacteriae	g__JACMLA01	d__Bacteria;p__Acidobacteriota;c__Acidobacteriae;o__Bryobacterales;f__Bryobacteraceae;g__JACMLA01;s__	d__Bacteria;p__Acidobacteria;c__Acidobacteriia;o__Bryobacterales;f__Bryobacteraceae;g__;s__	78.95	5.8	1	0	1	1	0	1	1	0	0	0	0	0	0	0	0	0	0	0	0	0	0	0	0	0	0	0	0	2	1	1	0	0	0	0	0	0	0	3	3	0	0
bin155	M	p__Acidobacteriota	c__Blastocatellia	g__	d__Bacteria;p__Acidobacteriota;c__Blastocatellia;o__Pyrinomonadales;f__Pyrinomonadaceae;g__;s__	d__Bacteria;p__Acidobacteria;c__;o__;f__;g__;s__	81.23	3.85	1	0	1	1	0	1	1	0	1	0	0	1	0	0	0	0	0	0	0	0	0	0	0	0	0	0	0	0	0	0	0	0	0	0	0	0	0	1	0	0	0
bin162	M	p__Acidobacteriota	c__Blastocatellia	g__	d__Bacteria;p__Acidobacteriota;c__Blastocatellia;o__Pyrinomonadales;f__Pyrinomonadaceae;g__;s__	d__Bacteria;p__Acidobacteria;c__;o__;f__;g__;s__	56.58	6.91	1	0	0	0	0	0	1	0	0	0	0	0	0	0	0	0	0	0	0	0	0	0	0	0	0	0	0	0	2	0	0	0	0	0	0	0	0	0	0	0	0
bin163	M	p__Acidobacteriota	c__Thermoanaerobaculia	g__QHVT01	d__Bacteria;p__Acidobacteriota;c__Thermoanaerobaculia;o__Gp7-AA8;f__Gp7-AA8;g__QHVT01;s__	d__Bacteria;p__Acidobacteria;c__;o__;f__;g__;s__	55.17	5.17	1	0	0	0	0	0	1	0	0	0	0	1	0	0	0	0	0	0	0	0	0	0	0	0	0	0	0	0	0	1	0	0	0	0	0	0	0	0	0	0	0
bin176	M	p__Acidobacteriota	c__Thermoanaerobaculia	g__	d__Bacteria;p__Acidobacteriota;c__Thermoanaerobaculia;o__UBA5704;f__UBA5704;g__;s__	d__Bacteria;p__Acidobacteria;c__Holophagae;o__Holophagales;f__;g__;s__	79.47	4.86	1	0	2	1	0	1	1	0	1	0	0	0	0	0	0	0	0	0	0	0	0	0	0	0	0	0	0	0	1	0	0	0	0	0	0	0	0	0	0	0	0
bin179	M	p__Acidobacteriota	c__Thermoanaerobaculia	g__UBA5704	d__Bacteria;p__Acidobacteriota;c__Thermoanaerobaculia;o__UBA5704;f__UBA5704;g__UBA5704;s__	d__Bacteria;p__Acidobacteria;c__Holophagae;o__Holophagales;f__;g__;s__	67.7	1.71	0	0	1	0	0	0	1	0	1	0	0	0	0	0	0	0	0	0	0	0	0	0	0	0	0	0	0	0	1	0	0	0	0	0	0	0	0	0	0	0	0
bin75	M	p__Actinobacteriota	c__Acidimicrobiia	g__CADCTB01	d__Bacteria;p__Actinobacteriota;c__Acidimicrobiia;o__Acidimicrobiales;f__AC-14;g__CADCTB01;s__	d__Bacteria;p__Actinobacteria;c__Acidimicrobiia;o__Acidimicrobiales;f__;g__;s__	55.37	8.33	0	0	2	0	0	0	1	0	0	0	0	0	0	0	0	0	0	0	0	0	0	0	0	0	0	0	0	0	0	1	0	0	0	0	0	0	0	1	0	0	0
bin76	M	p__Actinobacteriota	c__Actinomycetia	g__Diaminobutyricimonas	d__Bacteria;p__Actinobacteriota;c__Actinomycetia;o__Actinomycetales;f__Microbacteriaceae;g__Diaminobutyricimonas;s__	d__Bacteria;p__Actinobacteria;c__Actinomycetia;o__Micrococcales;f__Microbacteriaceae;g__Diaminobutyricimonas;s__	69.34	8.23	1	0	2	0	0	0	1	0	1	0	0	0	0	0	0	0	0	0	0	0	0	0	0	0	0	0	0	0	0	0	0	0	0	0	0	0	0	5	0	0	0
bin81	M	p__Actinobacteriota	c__Thermoleophilia	g__	d__Bacteria;p__Actinobacteriota;c__Thermoleophilia;o__Solirubrobacterales;f__Thermoleophilaceae;g__;s__	d__Bacteria;p__Actinobacteria;c__Thermoleophilia;o__Thermoleophilales;f__Thermoleophilaceae;g__;s__	98.97	7.33	1	0	2	0	0	0	1	0	0	0	0	0	0	0	0	0	0	0	0	0	0	0	0	0	0	0	0	0	0	0	0	0	0	0	0	0	0	4	0	0	0
bin142	M	p__Actinobacteriota	c__Acidimicrobiia	g__	d__Bacteria;p__Actinobacteriota;c__Acidimicrobiia;o__;f__;g__;s__	d__Bacteria;p__Actinobacteria;c__Actinomycetia;o__;f__;g__;s__	63.25	2.14	1	0	0	0	0	0	2	0	0	0	0	0	0	0	0	0	0	0	0	0	0	0	0	0	0	0	0	1	0	1	0	0	0	0	0	0	0	2	0	0	0
bin145	M	p__Actinobacteriota	c__Actinomycetia	g__Rhodoglobus	d__Bacteria;p__Actinobacteriota;c__Actinomycetia;o__Actinomycetales;f__Microbacteriaceae;g__Rhodoglobus;s__	d__Bacteria;p__Actinobacteria;c__Actinomycetia;o__Micrococcales;f__Microbacteriaceae;g__Salinibacterium;s__	92.03	2.44	1	0	2	0	0	0	1	0	1	0	0	0	0	1	0	0	0	0	0	0	0	0	0	0	0	0	0	0	0	0	0	0	0	0	0	0	0	4	0	0	0
bin146	M	p__Actinobacteriota	c__UBA4738	g__	d__Bacteria;p__Actinobacteriota;c__UBA4738;o__CADDZG01;f__WHSQ01;g__;s__	d__Bacteria;p__Actinobacteria;c__Actinomycetia;o__;f__;g__;s__	51.71	2.36	0	0	1	0	0	1	1	0	0	0	0	0	0	0	0	0	0	0	0	0	0	0	0	0	0	0	0	0	0	0	0	0	0	0	0	0	0	0	0	0	0
bin148	M	p__Actinobacteriota	c__Thermoleophilia	g__JACVSB01	d__Bacteria;p__Actinobacteriota;c__Thermoleophilia;o__Gaiellales;f__Gaiellaceae;g__JACVSB01;s__	d__Bacteria;p__Actinobacteria;c__Actinomycetia;o__;f__;g__;s__	82.41	2.16	1	0	1	0	0	0	1	0	0	0	0	0	0	0	0	0	0	0	0	0	0	0	0	0	0	0	0	0	0	0	0	0	0	0	0	0	0	3	0	0	0
bin150	M	p__Actinobacteriota	c__Thermoleophilia	g__	d__Bacteria;p__Actinobacteriota;c__Thermoleophilia;o__Solirubrobacterales;f__Thermoleophilaceae;g__;s__	d__Bacteria;p__Actinobacteria;c__Thermoleophilia;o__Thermoleophilales;f__Thermoleophilaceae;g__;s__	57.45	5.64	0	0	1	0	0	0	2	0	0	0	0	1	0	0	0	0	0	0	0	0	0	0	0	0	0	0	0	0	0	0	0	0	0	0	0	0	0	3	0	0	0
bin156	M	p__Actinobacteriota	c__Actinomycetia	g__Lysinimonas_A	d__Bacteria;p__Actinobacteriota;c__Actinomycetia;o__Actinomycetales;f__Microbacteriaceae;g__Lysinimonas_A;s__	d__Bacteria;p__Actinobacteria;c__Actinomycetia;o__Micrococcales;f__Microbacteriaceae;g__;s__	77.27	3.28	1	0	2	0	0	0	2	0	0	0	0	0	0	0	0	0	0	0	0	0	0	0	0	0	0	0	0	0	0	0	0	0	0	0	0	0	0	2	0	0	0
bin159	M	p__Actinobacteriota	c__Rubrobacteria	g__SCSIO-52915	d__Bacteria;p__Actinobacteriota;c__Rubrobacteria;o__Rubrobacterales;f__Rubrobacteraceae;g__SCSIO-52915;s__	d__Bacteria;p__Actinobacteria;c__Rubrobacteria;o__Rubrobacterales;f__Rubrobacteraceae;g__;s__	76.61	9.77	0	0	0	2	0	0	1	0	1	1	0	0	0	0	0	0	0	0	0	0	0	0	0	0	0	0	0	0	0	0	0	0	1	0	0	0	0	3	0	0	0
bin166	M	p__Actinobacteriota	c__Thermoleophilia	g__WHSW01	d__Bacteria;p__Actinobacteriota;c__Thermoleophilia;o__Solirubrobacterales;f__70-9;g__WHSW01;s__	d__Bacteria;p__Actinobacteria;c__Thermoleophilia;o__Solirubrobacterales;f__;g__;s__	73.78	3.45	1	0	0	0	0	0	1	0	0	0	0	0	0	0	0	0	0	0	0	0	0	0	0	0	0	0	0	0	0	0	0	0	0	0	0	0	0	3	0	0	0
bin170	M	p__Actinobacteriota	c__Thermoleophilia	g__VAYN01	d__Bacteria;p__Actinobacteriota;c__Thermoleophilia;o__Solirubrobacterales;f__70-9;g__VAYN01;s__	d__Bacteria;p__Actinobacteria;c__Actinomycetia;o__;f__;g__;s__	72.89	5.63	1	0	1	1	0	0	1	0	0	0	0	0	0	0	0	0	0	0	0	0	0	0	0	0	0	0	0	0	0	0	0	0	0	0	0	0	0	3	0	0	0
bin177	M	p__Actinobacteriota	c__Actinomycetia	g__Mycobacterium	d__Bacteria;p__Actinobacteriota;c__Actinomycetia;o__Mycobacteriales;f__Mycobacteriaceae;g__Mycobacterium;s__	d__Bacteria;p__Actinobacteria;c__Actinomycetia;o__Corynebacteriales;f__Mycobacteriaceae;g__;s__	93.02	2.29	1	0	1	2	0	1	1	0	1	0	0	0	0	0	0	0	0	0	0	0	0	0	0	0	0	0	0	0	0	2	0	0	0	0	0	0	0	6	2	0	0
bin178	M	p__Actinobacteriota	c__Acidimicrobiia	g__	d__Bacteria;p__Actinobacteriota;c__Acidimicrobiia;o__Acidimicrobiales;f__;g__;s__	d__Bacteria;p__Actinobacteria;c__Acidimicrobiia;o__;f__;g__;s__	95.73	1.28	1	0	2	0	0	0	1	0	1	0	0	0	0	0	0	0	0	0	0	0	0	0	0	0	0	0	0	0	0	0	0	0	0	0	0	0	0	4	0	0	0
bin180	M	p__Actinobacteriota	c__Thermoleophilia	g__CADCVT01	d__Bacteria;p__Actinobacteriota;c__Thermoleophilia;o__Solirubrobacterales;f__Solirubrobacteraceae;g__CADCVT01;s__	d__Bacteria;p__Actinobacteria;c__Thermoleophilia;o__Solirubrobacterales;f__Solirubrobacteraceae;g__;s__	77.54	2.56	1	0	6	1	0	0	1	0	0	0	0	0	1	0	0	0	0	0	0	0	0	0	0	0	0	0	0	0	0	0	0	0	0	0	0	0	0	3	0	0	0
bin183	M	p__Actinobacteriota	c__Actinomycetia	g__Mycobacterium	d__Bacteria;p__Actinobacteriota;c__Actinomycetia;o__Mycobacteriales;f__Mycobacteriaceae;g__Mycobacterium;s__	d__Bacteria;p__Actinobacteria;c__Actinomycetia;o__Corynebacteriales;f__Mycobacteriaceae;g__Mycolicibacterium;s__	94.18	2.85	1	0	1	1	0	1	2	0	1	0	0	0	0	0	0	0	0	0	0	0	0	0	0	0	0	0	0	0	0	2	0	0	0	0	0	0	0	6	2	0	0
bin141	M	p__Armatimonadota	c__SYMT01	g__	d__Bacteria;p__Armatimonadota;c__SYMT01;o__SYMT01;f__SYMT01;g__;s__	d__Bacteria;p__Actinobacteria;c__Actinomycetia;o__;f__;g__;s__	68.35	5.67	0	0	1	1	0	1	2	0	2	0	0	0	0	0	0	0	0	0	0	0	1	0	0	0	0	0	0	0	0	1	0	0	0	0	0	0	0	6	1	0	0
bin79	M	p__Bacteroidota	c__Bacteroidia	g__Flavisolibacter	d__Bacteria;p__Bacteroidota;c__Bacteroidia;o__Chitinophagales;f__Chitinophagaceae;g__Flavisolibacter;s__	d__Bacteria;p__Bacteroidetes;c__Chitinophagia;o__Chitinophagales;f__Chitinophagaceae;g__Flavisolibacter;s__	92.59	6.09	1	0	1	0	0	1	1	0	0	0	0	0	0	0	0	0	0	0	0	0	0	0	0	0	0	0	0	0	0	0	0	0	0	0	0	0	0	2	0	0	0
bin80	M	p__Bacteroidota	c__Bacteroidia	g__UBA2791	d__Bacteria;p__Bacteroidota;c__Bacteroidia;o__Chitinophagales;f__Chitinophagaceae;g__UBA2791;s__	d__Bacteria;p__Bacteroidetes;c__Chitinophagia;o__Chitinophagales;f__Chitinophagaceae;g__;s__	94.59	7.29	1	0	1	1	0	1	1	0	0	0	0	0	0	0	0	0	0	0	0	0	0	0	0	0	0	0	0	0	0	0	0	0	0	0	0	0	0	2	1	0	0
bin94	M	p__Bacteroidota	c__Bacteroidia	g__CADCTQ01	d__Bacteria;p__Bacteroidota;c__Bacteroidia;o__Cytophagales;f__172606-1;g__CADCTQ01;s__	d__Bacteria;p__Bacteroidetes;c__Sphingobacteriia;o__Sphingobacteriales;f__;g__;s__	97.88	1.92	1	0	1	1	0	1	1	0	1	0	0	0	0	0	0	0	0	0	0	0	0	0	0	0	0	0	0	0	0	0	0	0	0	0	1	0	0	1	0	0	0
bin139	M	p__Bacteroidota	c__Bacteroidia	g__Mucilaginibacter	d__Bacteria;p__Bacteroidota;c__Bacteroidia;o__Sphingobacteriales;f__Sphingobacteriaceae;g__Mucilaginibacter;s__	d__Bacteria;p__Bacteroidetes;c__Sphingobacteriia;o__Sphingobacteriales;f__Sphingobacteriaceae;g__Mucilaginibacter;s__	70.95	4.44	1	0	1	1	0	1	1	0	1	0	0	0	0	0	0	0	0	0	0	0	0	0	0	0	0	0	0	0	0	1	0	0	0	0	0	0	0	3	0	0	0
bin140	M	p__Bacteroidota	c__Bacteroidia	g__	d__Bacteria;p__Bacteroidota;c__Bacteroidia;o__Chitinophagales;f__Chitinophagaceae;g__;s__	d__Bacteria;p__Bacteroidetes;c__Chitinophagia;o__Chitinophagales;f__Chitinophagaceae;g__;s__	96.55	3.45	1	0	1	0	0	1	1	0	0	0	0	0	0	0	0	0	0	0	0	0	0	0	0	0	0	0	0	0	0	0	0	0	0	0	0	0	0	2	0	0	0
bin143	M	p__Bacteroidota	c__Bacteroidia	g__Flavipsychrobacter	d__Bacteria;p__Bacteroidota;c__Bacteroidia;o__Chitinophagales;f__Chitinophagaceae;g__Flavipsychrobacter;s__	d__Bacteria;p__Bacteroidetes;c__;o__;f__;g__;s__	90.42	7.23	1	0	4	0	0	1	2	0	0	0	0	0	0	0	0	0	0	0	0	0	0	0	0	0	0	0	0	0	0	0	0	0	0	0	0	0	0	2	0	0	0
bin144	M	p__Bacteroidota	c__Bacteroidia	g__PHOS-HE28	d__Bacteria;p__Bacteroidota;c__Bacteroidia;o__Flavobacteriales;f__PHOS-HE28;g__PHOS-HE28;s__	d__Bacteria;p__Bacteroidetes;c__Flavobacteriia;o__Flavobacteriales;f__;g__;s__	86	6.55	1	0	2	0	0	1	2	0	0	0	0	0	0	0	0	0	0	0	0	0	0	0	0	0	0	0	0	0	0	0	0	0	0	0	0	1	0	3	0	0	0
bin164	M	p__Bacteroidota	c__Bacteroidia	g__Chryseolinea	d__Bacteria;p__Bacteroidota;c__Bacteroidia;o__Cytophagales;f__Cyclobacteriaceae;g__Chryseolinea;s__	d__Bacteria;p__Bacteroidetes;c__Cytophagia;o__Cytophagales;f__Fulvivirgaceae;g__Chryseolinea;s__	94.45	9.9	1	0	1	1	0	1	1	0	0	0	1	0	0	0	0	0	0	0	0	0	0	0	0	0	0	0	0	0	0	1	0	0	0	0	0	0	1	1	0	0	0
bin165	M	p__Bacteroidota	c__Bacteroidia	g__	d__Bacteria;p__Bacteroidota;c__Bacteroidia;o__Cytophagales;f__Cyclobacteriaceae;g__;s__	d__Bacteria;p__Bacteroidetes;c__Cytophagia;o__Cytophagales;f__Fulvivirgaceae;g__;s__	100	9.13	1	0	1	1	0	1	1	0	0	0	0	0	0	0	0	0	0	0	0	0	0	0	0	0	0	0	0	0	0	1	0	0	0	1	0	0	0	2	0	0	0
bin172	M	p__Bacteroidota	c__Kapabacteria	g__	d__Bacteria;p__Bacteroidota;c__Kapabacteria;o__OLB7;f__OLB7;g__;s__	d__Bacteria;p__Ignavibacteriae;c__Ignavibacteria;o__;f__;g__;s__	88.93	1.64	0	0	1	0	0	1	1	0	2	0	0	0	0	0	0	0	0	0	0	0	0	0	0	0	0	0	0	0	0	0	0	0	0	0	0	0	0	2	0	0	0
bin181	M	p__Bacteroidota	c__Bacteroidia	g__	d__Bacteria;p__Bacteroidota;c__Bacteroidia;o__Chitinophagales;f__Chitinophagaceae;g__;s__	d__Bacteria;p__Bacteroidetes;c__Chitinophagia;o__Chitinophagales;f__Chitinophagaceae;g__;s__	95.5	1.23	1	0	1	0	0	1	1	0	0	0	1	0	0	0	0	0	0	0	0	0	0	0	0	0	0	0	0	0	0	2	0	0	0	0	0	0	1	1	1	0	0
bin185	M	p__Bacteroidota	c__Bacteroidia	g__Segetibacter	d__Bacteria;p__Bacteroidota;c__Bacteroidia;o__Chitinophagales;f__Chitinophagaceae;g__Segetibacter;s__	d__Bacteria;p__Bacteroidetes;c__Chitinophagia;o__Chitinophagales;f__Chitinophagaceae;g__Segetibacter;s__	70.83	2.79	1	1	1	0	0	1	1	0	0	0	1	0	0	0	0	0	0	0	0	0	0	0	0	0	0	0	0	0	0	1	0	0	0	0	0	0	0	2	1	0	0
bin187	M	p__Bacteroidota	c__Bacteroidia	g__Flavisolibacter	d__Bacteria;p__Bacteroidota;c__Bacteroidia;o__Chitinophagales;f__Chitinophagaceae;g__Flavisolibacter;s__	d__Bacteria;p__Bacteroidetes;c__Chitinophagia;o__Chitinophagales;f__Chitinophagaceae;g__Flavisolibacter;s__	95.81	2.96	1	0	1	0	0	1	1	0	0	0	0	0	0	0	0	0	0	0	0	0	0	0	0	0	0	0	0	0	0	0	0	0	0	0	0	0	0	1	0	0	0
bin83	M	p__Chloroflexota	c__Chloroflexia	g__	d__Bacteria;p__Chloroflexota;c__Chloroflexia;o__54-19;f__;g__;s__	d__Bacteria;p__Chloroflexi;c__;o__;f__;g__;s__	69.09	1.83	0	0	0	1	0	0	2	0	1	0	1	0	0	0	0	0	0	0	0	0	0	0	0	0	0	0	0	0	0	0	0	0	0	0	0	0	0	4	0	0	0
bin91	M	p__Chloroflexota	c__Chloroflexia	g__JACCXM01	d__Bacteria;p__Chloroflexota;c__Chloroflexia;o__Thermomicrobiales;f__UBA6265;g__JACCXM01;s__	d__Bacteria;p__Chloroflexi;c__Chloroflexia;o__;f__;g__;s__	59.66	2.04	1	0	2	1	0	1	0	0	0	1	0	0	0	0	0	0	0	0	0	0	0	0	0	0	0	0	0	0	0	0	0	0	0	0	0	0	0	4	0	0	0
bin93	M	p__Chloroflexota	c__Chloroflexia	g__	d__Bacteria;p__Chloroflexota;c__Chloroflexia;o__54-19;f__;g__;s__	d__Bacteria;p__Chloroflexi;c__;o__;f__;g__;s__	96.94	3.81	1	0	0	0	0	0	2	0	1	0	0	0	0	0	0	0	0	0	0	0	0	0	0	0	0	0	0	0	0	0	0	0	0	0	0	0	0	1	0	0	0
bin167	M	p__Chloroflexota	c__Chloroflexia	g__	d__Bacteria;p__Chloroflexota;c__Chloroflexia;o__54-19;f__;g__;s__	d__Bacteria;p__Chloroflexi;c__;o__;f__;g__;s__	76.26	5.87	1	0	0	0	0	0	2	0	0	0	0	0	0	0	0	0	0	0	0	0	0	0	0	0	0	0	0	0	0	0	0	0	0	0	0	0	0	1	0	0	0
bin188	M	p__Firmicutes	c__Bacilli	g__Spiroplasma_C	d__Bacteria;p__Firmicutes;c__Bacilli;o__Mycoplasmatales;f__MT37;g__Spiroplasma_C;s__	d__Bacteria;p__Tenericutes;c__Mollicutes;o__Entomoplasmatales;f__Spiroplasmataceae;g__Spiroplasma;s__	56.02	0	0	0	0	0	0	0	0	0	0	0	0	0	0	0	0	0	0	0	0	0	0	0	0	0	0	0	0	0	0	0	0	0	0	0	0	0	0	0	0	0	0
bin175	M	p__Gemmatimonadota	c__Gemmatimonadetes	g__AG11	d__Bacteria;p__Gemmatimonadota;c__Gemmatimonadetes;o__Gemmatimonadales;f__Gemmatimonadaceae;g__AG11;s__	d__Bacteria;p__Gemmatimonadetes;c__;o__;f__;g__;s__	77.84	3.3	0	0	1	0	0	0	1	0	1	0	0	0	0	0	0	0	0	0	0	0	0	0	0	0	0	0	0	0	0	1	0	0	0	1	0	0	0	2	1	0	0
bin84	M	p__Myxococcota	c__Polyangia	g__	d__Bacteria;p__Myxococcota;c__Polyangia;o__Polyangiales;f__Polyangiaceae;g__;s__	d__Bacteria;p__Proteobacteria;c__Deltaproteobacteria;o__Myxococcales;f__;g__;s__	62.92	2.58	0	0	0	1	0	0	0	0	0	0	0	0	0	0	0	0	0	0	0	0	0	0	0	0	0	0	0	0	1	0	0	0	0	1	0	1	0	2	0	0	0
bin87	M	p__Myxococcota	c__Polyangia	g__	d__Bacteria;p__Myxococcota;c__Polyangia;o__Polyangiales;f__Polyangiaceae;g__;s__	d__Bacteria;p__Proteobacteria;c__Deltaproteobacteria;o__Myxococcales;f__;g__;s__	93.48	2.55	1	0	1	0	0	1	1	0	1	0	0	0	0	0	0	0	0	0	0	0	0	0	0	0	0	0	0	0	1	1	0	0	0	0	0	0	0	3	1	0	0
bin88	M	p__Myxococcota	c__Myxococcia	g__Myxococcus	d__Bacteria;p__Myxococcota;c__Myxococcia;o__Myxococcales;f__Myxococcaceae;g__Myxococcus;s__	d__Bacteria;p__Proteobacteria;c__Deltaproteobacteria;o__Myxococcales;f__Myxococcaceae;g__Pyxidicoccus;s__	91.37	4.03	1	0	1	1	0	1	1	0	1	0	0	0	0	0	0	0	0	0	0	0	0	0	0	0	0	0	0	1	1	0	0	0	0	0	0	2	1	3	0	0	1
bin152	M	p__Myxococcota	c__Polyangia	g__Minicystis	d__Bacteria;p__Myxococcota;c__Polyangia;o__Polyangiales;f__Polyangiaceae;g__Minicystis;s__	d__Bacteria;p__Proteobacteria;c__Deltaproteobacteria;o__Myxococcales;f__;g__Minicystis;s__	63.48	4.03	1	0	2	1	0	0	1	0	0	0	0	0	0	0	0	0	0	1	0	0	0	0	0	0	0	0	0	0	0	0	0	0	0	0	0	1	0	3	1	0	0
bin169	M	p__Myxococcota	c__Polyangia	g__	d__Bacteria;p__Myxococcota;c__Polyangia;o__Polyangiales;f__Polyangiaceae;g__;s__	d__Bacteria;p__Proteobacteria;c__Deltaproteobacteria;o__Myxococcales;f__;g__;s__	58.47	7.2	1	0	0	1	0	0	0	0	0	0	0	0	0	0	0	0	0	0	0	0	0	0	0	0	0	0	0	0	1	0	0	0	0	1	0	1	0	7	3	0	0
bin171	M	p__Myxococcota	c__WYAZ01	g__	d__Bacteria;p__Myxococcota;c__WYAZ01;o__WYAZ01;f__WYAZ01;g__;s__	d__Bacteria;p__Proteobacteria;c__Deltaproteobacteria;o__;f__;g__;s__	59.67	4.88	0	0	2	1	0	0	1	0	0	0	0	0	0	0	0	0	0	0	0	0	0	0	0	0	0	0	0	0	2	0	0	0	0	0	0	0	0	1	0	0	0
bin160	M	p__Patescibacteria	c__Saccharimonadia	g__	d__Bacteria;p__Patescibacteria;c__Saccharimonadia;o__Saccharimonadales;f__Saccharimonadaceae;g__;s__	d__Bacteria;p__;c__;o__;f__;g__;s__	54.39	0	0	0	0	0	0	0	0	0	0	0	0	0	0	0	0	0	0	0	0	0	0	0	0	0	0	0	0	0	0	0	0	0	0	0	0	0	0	0	0	0	0
bin161	M	p__Patescibacteria	c__Saccharimonadia	g__PMNU01	d__Bacteria;p__Patescibacteria;c__Saccharimonadia;o__Saccharimonadales;f__UBA4665;g__PMNU01;s__	d__Bacteria;p__Candidatus Saccharibacteria;c__;o__;f__;g__;s__	62.39	0	1	0	1	0	1	0	0	0	0	0	0	0	0	0	0	0	0	0	0	0	0	0	0	0	0	0	0	0	0	0	0	0	0	0	0	0	0	0	0	0	0
bin78	M	p__Planctomycetota	c__Phycisphaerae	g__WQYP01	d__Bacteria;p__Planctomycetota;c__Phycisphaerae;o__WQYP01;f__WQYP01;g__WQYP01;s__	d__Bacteria;p__Planctomycetes;c__Phycisphaerae;o__Phycisphaerales;f__;g__;s__	57.35	8.31	0	0	1	0	0	0	2	0	0	0	0	0	0	1	0	0	0	0	0	0	0	0	0	0	0	0	0	0	1	0	0	0	0	0	0	0	0	0	0	0	0
bin95	M	p__Planctomycetota	c__Planctomycetes	g__Lacipirellula	d__Bacteria;p__Planctomycetota;c__Planctomycetes;o__Pirellulales;f__Ga0077529;g__Lacipirellula;s__	d__Bacteria;p__Planctomycetes;c__;o__;f__;g__;s__	94.25	1.15	1	0	1	0	0	1	1	0	1	0	1	0	0	0	0	0	0	0	0	0	0	0	0	0	0	0	0	0	0	0	0	0	0	0	0	0	0	2	0	0	0
bin154	M	p__Planctomycetota	c__Planctomycetes	g__	d__Bacteria;p__Planctomycetota;c__Planctomycetes;o__Gemmatales;f__Gemmataceae;g__;s__	d__Bacteria;p__Planctomycetes;c__Planctomycetia;o__Gemmatales;f__Gemmataceae;g__;s__	85.96	7.95	1	0	2	0	0	1	1	0	1	0	1	0	0	0	0	0	0	0	0	0	0	0	0	0	0	0	0	0	2	0	0	0	0	0	0	0	0	0	2	0	0
bin157	M	p__Planctomycetota	c__Phycisphaerae	g__UBA4658	d__Bacteria;p__Planctomycetota;c__Phycisphaerae;o__Phycisphaerales;f__SM1A02;g__UBA4658;s__	d__Bacteria;p__Planctomycetes;c__Phycisphaerae;o__Phycisphaerales;f__;g__;s__	84.09	6.25	0	0	1	0	0	0	1	0	0	0	0	0	0	0	0	0	0	0	0	0	0	0	0	0	0	0	0	0	0	0	0	0	0	0	0	0	0	1	0	0	0
bin77	M	p__Proteobacteria	c__Alphaproteobacteria	g__Microvirga	d__Bacteria;p__Proteobacteria;c__Alphaproteobacteria;o__Rhizobiales;f__Beijerinckiaceae;g__Microvirga;s__	d__Bacteria;p__Proteobacteria;c__Alphaproteobacteria;o__Hyphomicrobiales;f__Methylobacteriaceae;g__Microvirga;s__	58.76	9.67	1	0	5	3	0	0	1	0	0	0	0	0	0	0	0	0	0	0	0	0	0	0	0	0	0	0	0	0	0	0	0	0	0	0	0	0	0	2	0	0	0
bin86	M	p__Proteobacteria	c__Alphaproteobacteria	g__	d__Bacteria;p__Proteobacteria;c__Alphaproteobacteria;o__Rickettsiales;f__Rickettsiaceae;g__;s__	d__Bacteria;p__Proteobacteria;c__Alphaproteobacteria;o__Rickettsiales;f__Rickettsiaceae;g__;s__	98.1	1.18	1	0	1	0	0	1	1	0	0	0	0	0	0	0	0	0	0	0	0	0	0	0	0	0	0	0	0	0	0	0	0	0	0	0	0	0	0	1	0	0	0
bin89	M	p__Proteobacteria	c__Alphaproteobacteria	g__Geminicoccus	d__Bacteria;p__Proteobacteria;c__Alphaproteobacteria;o__Geminicoccales;f__Geminicoccaceae;g__Geminicoccus;s__	d__Bacteria;p__Proteobacteria;c__Alphaproteobacteria;o__Rhodospirillales;f__Geminicoccaceae;g__Geminicoccus;s__	71.94	1.58	1	0	5	1	2	2	0	0	1	0	0	1	0	0	0	0	0	0	0	0	0	0	0	0	0	0	0	0	0	0	0	0	0	0	0	0	0	3	1	0	0
bin90	M	p__Proteobacteria	c__Gammaproteobacteria	g__Lautropia	d__Bacteria;p__Proteobacteria;c__Gammaproteobacteria;o__Burkholderiales;f__Burkholderiaceae;g__Lautropia;s__	d__Bacteria;p__Proteobacteria;c__Betaproteobacteria;o__Burkholderiales;f__Burkholderiaceae;g__Lautropia;s__	85.19	4.53	1	0	1	2	0	0	2	0	1	0	0	0	0	0	0	0	0	1	0	0	0	0	0	0	0	0	0	0	0	1	1	0	0	0	0	0	0	3	0	1	0
bin92	M	p__Proteobacteria	c__Gammaproteobacteria	g__PALSA-1196	d__Bacteria;p__Proteobacteria;c__Gammaproteobacteria;o__Steroidobacterales;f__Steroidobacteraceae;g__PALSA-1196;s__	d__Bacteria;p__Proteobacteria;c__Gammaproteobacteria;o__;f__;g__;s__	84.6	2.62	0	0	1	2	0	0	2	0	1	0	0	0	0	0	0	0	0	0	0	0	0	0	0	0	0	0	0	0	0	0	0	0	0	0	0	0	0	0	0	0	0
bin147	M	p__Proteobacteria	c__Gammaproteobacteria	g__CADEEN01	d__Bacteria;p__Proteobacteria;c__Gammaproteobacteria;o__Burkholderiales;f__Burkholderiaceae;g__CADEEN01;s__	d__Bacteria;p__Proteobacteria;c__Betaproteobacteria;o__Burkholderiales;f__;g__;s__	91.76	2.69	1	0	3	1	1	1	1	0	0	0	0	0	0	0	0	0	0	0	0	0	2	0	0	0	0	0	0	0	0	1	1	0	0	0	0	0	0	2	1	1	0
bin153	M	p__Proteobacteria	c__Alphaproteobacteria	g__	d__Bacteria;p__Proteobacteria;c__Alphaproteobacteria;o__Rhizobiales;f__Afifellaceae;g__;s__	d__Bacteria;p__Proteobacteria;c__Alphaproteobacteria;o__Hyphomicrobiales;f__Afifellaceae;g__;s__	65.52	5.17	1	0	1	0	1	0	1	0	0	0	0	0	0	0	0	0	0	0	0	0	1	0	0	0	0	0	0	0	0	0	0	0	0	0	0	0	0	1	0	0	0
bin173	M	p__Proteobacteria	c__Alphaproteobacteria	g__Phenylobacterium	d__Bacteria;p__Proteobacteria;c__Alphaproteobacteria;o__Caulobacterales;f__Caulobacteraceae;g__Phenylobacterium;s__	d__Bacteria;p__Proteobacteria;c__Alphaproteobacteria;o__Caulobacterales;f__Caulobacteraceae;g__Phenylobacterium;s__	66.06	4.64	1	0	1	1	0	2	1	0	0	0	0	0	0	0	0	0	0	0	0	0	0	0	0	0	0	0	0	0	0	0	0	0	0	0	0	0	0	0	0	0	0
bin174	M	p__Proteobacteria	c__Alphaproteobacteria	g__Variibacter	d__Bacteria;p__Proteobacteria;c__Alphaproteobacteria;o__Rhizobiales;f__Xanthobacteraceae;g__Variibacter;s__	d__Bacteria;p__Proteobacteria;c__Alphaproteobacteria;o__Hyphomicrobiales;f__Bradyrhizobiaceae;g__Variibacter;s__	77.68	2	1	0	2	1	0	1	2	0	0	1	0	0	0	0	0	0	0	0	0	0	0	0	0	0	0	0	0	0	0	0	0	0	0	0	0	0	0	2	1	0	0
bin182	M	p__Proteobacteria	c__Alphaproteobacteria	g__	d__Bacteria;p__Proteobacteria;c__Alphaproteobacteria;o__Rhizobiales;f__Rhizobiaceae;g__;s__	d__Bacteria;p__Proteobacteria;c__Alphaproteobacteria;o__Hyphomicrobiales;f__Phyllobacteriaceae;g__;s__	89.38	1.37	1	0	2	1	0	2	1	0	0	0	0	0	0	0	0	0	0	0	0	0	0	0	0	0	0	0	0	0	0	1	0	0	0	0	0	0	0	3	0	0	0
bin184	M	p__Proteobacteria	c__Alphaproteobacteria	g__Pseudolabrys	d__Bacteria;p__Proteobacteria;c__Alphaproteobacteria;o__Rhizobiales;f__Xanthobacteraceae;g__Pseudolabrys;s__	d__Bacteria;p__Proteobacteria;c__Alphaproteobacteria;o__Hyphomicrobiales;f__;g__;s__	85.82	4.27	1	0	2	1	0	0	1	0	0	0	0	0	0	0	0	0	0	0	0	0	0	0	0	0	0	0	0	0	0	0	0	0	0	0	0	0	0	2	1	2	0
bin186	M	p__Proteobacteria	c__Alphaproteobacteria	g__Sphingomonas	d__Bacteria;p__Proteobacteria;c__Alphaproteobacteria;o__Sphingomonadales;f__Sphingomonadaceae;g__Sphingomonas;s__	d__Bacteria;p__Proteobacteria;c__Alphaproteobacteria;o__Sphingomonadales;f__Sphingomonadaceae;g__Sphingomonas;s__	59.78	4.15	1	0	3	0	1	1	2	0	0	0	0	0	0	0	0	0	0	0	0	0	0	0	0	0	0	0	0	0	0	0	0	0	0	0	0	0	0	0	0	0	0
bin158	M	p__Thermoproteota	c__Nitrososphaeria	g__Nitrosocosmicus	d__Archaea;p__Thermoproteota;c__Nitrososphaeria;o__Nitrososphaerales;f__Nitrososphaeraceae;g__Nitrosocosmicus;s__	d__Archaea;p__Thaumarchaeota;c__Nitrososphaeria;o__Nitrososphaerales;f__Nitrososphaeraceae;g__CandidatusNitrosocosmicus;s__	88.67	1.29	0	0	0	0	0	0	1	0	0	0	0	0	0	0	0	0	0	1	1	1	0	0	1	0	0	0	0	0	0	0	0	0	0	0	0	0	0	3	1	0	0
bin82	M	p__Verrucomicrobiota	c__Verrucomicrobiae	g__Opitutus	d__Bacteria;p__Verrucomicrobiota;c__Verrucomicrobiae;o__Opitutales;f__Opitutaceae;g__Opitutus;s__	d__Bacteria;p__Verrucomicrobia;c__Opitutae;o__Opitutales;f__Opitutaceae;g__Opitutus;s__	96.23	2.4	1	0	1	1	0	1	1	0	0	0	0	0	0	0	0	0	0	0	0	0	0	0	0	0	0	0	0	0	1	0	0	0	1	1	0	0	0	0	0	0	0
bin168	M	p__Verrucomicrobiota	c__Verrucomicrobiae	g__JACCTI01	d__Bacteria;p__Verrucomicrobiota;c__Verrucomicrobiae;o__Chthoniobacterales;f__UBA10450;g__JACCTI01;s__	d__Bacteria;p__Verrucomicrobia;c__Spartobacteria;o__Chthoniobacterales;f__;g__;s__	75.7	5.07	1	0	0	0	0	0	1	0	0	0	0	0	0	0	0	0	0	0	0	0	0	0	0	0	0	0	0	0	0	0	0	0	0	0	0	0	0	1	0	0	0
[truncated: 22 more columns]
